# Supplementary material for: Comprehensive genomic analyses of Vigna unguiculata provide insights into population differentiation and the genetic basis of key agricultural traits
Source: Plant Biotechnol J. 2023 Apr 4;21(7):1426–39. doi: 10.1111/pbi.14047 (PMC10281604; doi:10.1111/pbi.14047)
Supplement: Supplementary file 2 — Table S1 Summary of sequence data used for genome assembly. Table S2 Summary of contigs assembled with different programs. Table S3 Summary of A147 pseudochromosomes. Table S4 Summary of the mapping rate for RNA‐Seq data. Table S5 Functional annotation of the A147 genome. Table S6 Genome comparisons of two subspecies in Vigna. Table S7 Structural variations (SVs) between the A147 and IT97K genomes. Table S8 Gene loss resulting from insertion and deletion of SVs in the IT97K genome. Table S9 Gene loss resulting from insertion and deletion of SVs in the IT97K genome. Table S10 The V. unguiculata germplasm and the classification of subspecies and subpopulations. Table S11 Summary of genomic variant effects by type and region. Table S12 Functions of genomic variants. Table S13 Analysis of genomic variants on PIN1 (evm.TU.Chr04.258). Table S14 Genes located in highly differentiated regions. Table S15 Gene information in the pod length QTL region Chr03:61899120‐62027427. [file PBI-21-1426-s001.xlsx]

## Sheet: S1
Table S1. Summary of sequence data used for genome assembly
Data Type	Bases (G bp)	Reads Number	Average length (bp)	N50 (bp)
HiFi reads	32.74	2407068	13602	13596
Hi-C reads			150	NA
Iso-Seq	0.58	220663	2622	2980

## Sheet: S2
Table S2. Summary of contigs assembled with different programs
	HiFiAsm	Canu
Total number of sequences	2141	2143
Total length of sequences	609589255 bp	593871034 bp
Shortest sequence length	14154 bp	11127 bp
Longest sequence length	50132994 bp	39370332 bp
N50	25305296 bp	18469492 bp

## Sheet: S3
Table S3. Summary of A147 pseudochromosomes
Chromosomes	Size (bp)
Chr01	50005743
Chr02	37799693
Chr03	69942558
Chr04	47781015
Chr05	55150829
Chr06	49111045
Chr07	48653720
Chr08	42456862
Chr09	46277551
Chr10	46000916
Chr11	46146237

## Sheet: S4
Table S4. Summary of mapping rate for RNA-Seq data
SRA accession	Data size (Gb)	Mapping rate
SRR15882990	7.6	0.9228
SRR15882991	7.1	0.946
SRR15882992	7.2	0.949
SRR15882993	7.5	0.954
SRR15882994	7.4	0.9554
SRR15882995	7.9	0.9676
SRR15882996	7.8	0.9685
SRR15882997	8.3	0.9576
SRR15882998	7.5	0.9753
SRR15882999	7	0.9682

## Sheet: S5
Table S5.Functional annotation of A147 genome
Gene ID	Blast-Hit-Accession	Human-Readable-Description	Interpro-ID (Description)	Gene-Ontology-Term
evm.model.Chr05.1007	sp|Q9FN03|UVR8_ARATH	Ultraviolet-B receptor UVR8		GO:0000785, GO:0003682, GO:0005085, GO:0005515, GO:0005634, GO:0005737, GO:0005829, GO:0009411, GO:0009536, GO:0009649, GO:0009881, GO:0010224, GO:0018298, GO:0042802, GO:0042803, GO:0050790, GO:0050896
evm.model.Chr05.1006	tr|A0A072UAY4|A0A072UAY4_MEDTR	BHLH transcription factor-like protein		GO:0003700, GO:0005634, GO:0006355, GO:0046983
evm.model.Chr05.1009	tr|B7FJU1|B7FJU1_MEDTR	NAD(P)-binding rossmann-fold protein		GO:0016491, GO:0050356
evm.model.Chr05.1008	tr|B7FJU1|B7FJU1_MEDTR	NAD(P)-binding rossmann-fold protein		GO:0016491, GO:0050356
evm.model.Chr05.1001		Unknown protein
evm.model.Chr05.1000		Unknown protein
evm.model.Chr05.1003	tr|A0A4Y1RPC9|A0A4Y1RPC9_PRUDU	NAD(P)-linked oxidoreductase superfamily protein		GO:0005759, GO:0016491, GO:0047834
evm.model.Chr05.1002	tr|A0A3Q0EJ67|A0A3Q0EJ67_VIGRR	Delta-1-pyrroline-5-carboxylate synthase		GO:0000166, GO:0003824, GO:0004349, GO:0004350, GO:0005524, GO:0005737, GO:0006561, GO:0008152, GO:0008652, GO:0016301, GO:0016310, GO:0016491, GO:0016620, GO:0016740, GO:0055129
evm.model.Chr05.1005	tr|A0A4D6NEK6|A0A4D6NEK6_VIGUN	F-box domain-containing protein
evm.model.Chr05.1004	tr|A0A4D6NGU1|A0A4D6NGU1_VIGUN	Wall-associated receptor kinase		GO:0000166, GO:0004672, GO:0005524, GO:0006468, GO:0016020, GO:0016021, GO:0016301, GO:0016310, GO:0016740
evm.model.Chr06.880.1.6211316c	tr|A0A0S3S6H3|A0A0S3S6H3_PHAAN	DUF641 domain-containing protein		GO:0009639, GO:0009959
evm.model.Chr05.1029	tr|A0A4D6NIL4|A0A4D6NIL4_VIGUN	Auxin response factor		GO:0003677, GO:0005634, GO:0006355, GO:0009725, GO:0009734
evm.model.Chr05.1028	tr|A0A0R0FDC9|A0A0R0FDC9_SOYBN	Fe2OG dioxygenase domain-containing protein		GO:0016491, GO:0046872
evm.model.Chr05.1021	tr|A0A072UAW8|A0A072UAW8_MEDTR	Avr9/Cf-9 rapidly elicited protein		GO:0045927
evm.model.Chr05.1020	tr|A0A4D6NDE2|A0A4D6NDE2_VIGUN	UDP-glucose:O-linked fucose beta-1		GO:0016020, GO:0016021
evm.model.Chr05.1023	tr|A0A0S3RVC1|A0A0S3RVC1_PHAAN	Protein kinase domain-containing protein		GO:0000166, GO:0004672, GO:0005524, GO:0005886, GO:0006468, GO:0016020, GO:0016021, GO:0016301, GO:0016310, GO:0016740, GO:0030246
evm.model.Chr05.1022	tr|A0A0L9U5J8|A0A0L9U5J8_PHAAN	Protein kinase domain-containing protein		GO:0000166, GO:0004672, GO:0004674, GO:0005524, GO:0005886, GO:0006468, GO:0016020, GO:0016021, GO:0016301, GO:0016310, GO:0016740, GO:0030246
evm.model.Chr05.1025	tr|A0A072TZL3|A0A072TZL3_MEDTR	Pathogenesis-related thaumatin family protein		GO:0005576, GO:0006952, GO:0016020, GO:0016021
evm.model.Chr05.1024	AT5G02130.1	Tetratricopeptide repeat (TPR)-like superfamily protein
evm.model.Chr05.1027	tr|A0A1S3VGE7|A0A1S3VGE7_VIGRR	sugar transport protein 1-like		GO:0008643, GO:0016020, GO:0016021, GO:0022857, GO:0055085
evm.model.Chr05.1026	tr|A0A072TZL1|A0A072TZL1_MEDTR	2OG-Fe(II) oxygenase family oxidoreductase		GO:0016491, GO:0046872
evm.model.Chr05.1018	sp|O80942|ZFP10_ARATH	Zinc finger protein 10		GO:0003700, GO:0005634, GO:0006355, GO:0007275, GO:0040008, GO:0046872
evm.model.Chr05.1017		Unknown protein
evm.model.Chr05.1019	tr|A0A0S3RV88|A0A0S3RV88_PHAAN	C2H2-type domain-containing protein		GO:0016020, GO:0016021
evm.model.Chr05.1010	tr|B7FJU1|B7FJU1_MEDTR	NAD(P)-binding rossmann-fold protein		GO:0016491, GO:0050356
evm.model.Chr05.1012	tr|A0A072U029|A0A072U029_MEDTR	NAD(P)-binding rossmann-fold protein		GO:0016491, GO:0050356
evm.model.Chr05.1011	tr|B7FJU1|B7FJU1_MEDTR	NAD(P)-binding rossmann-fold protein		GO:0016491, GO:0050356
evm.model.Chr05.1014	tr|A0A072U1F3|A0A072U1F3_MEDTR	NAD(P)-binding rossmann-fold protein		GO:0016491
evm.model.Chr05.1013	tr|A0A0S3RWU2|A0A0S3RWU2_PHAAN	Non-reducing end alpha-L-arabinofuranosidase		GO:0016787, GO:0046373, GO:0046556
evm.model.Chr05.1016	tr|A0A072U1F3|A0A072U1F3_MEDTR	NAD(P)-binding rossmann-fold protein		GO:0016491
evm.model.Chr05.1015	tr|A0A072U029|A0A072U029_MEDTR	NAD(P)-binding rossmann-fold protein		GO:0016491, GO:0050356
evm.model.Chr05.1041	tr|A0A0S3RV22|A0A0S3RV22_PHAAN	NAD(P)-bd_dom domain-containing protein		GO:0016491
evm.model.Chr05.1040	tr|A0A0L9U5C3|A0A0L9U5C3_PHAAN	NAD(P)-bd_dom domain-containing protein		GO:0016491
evm.model.Chr01.1621.1.62113176	tr|A0A0S3RZ01|A0A0S3RZ01_PHAAN	Protein kinase domain-containing protein		GO:0000166, GO:0004672, GO:0004674, GO:0005524, GO:0006468, GO:0016301, GO:0016310, GO:0016740
evm.model.Chr05.1043	tr|A0A4D6NGN9|A0A4D6NGN9_VIGUN	HTH myb-type domain-containing protein		GO:0005634
evm.model.Chr05.1042	tr|A0A1S3TE88|A0A1S3TE88_VIGRR	scarecrow-like protein 9		GO:0005634
evm.model.Chr05.1045	tr|A0A4D6NII5|A0A4D6NII5_VIGUN	Expansin		GO:0005576, GO:0005618, GO:0009664, GO:0016020, GO:0071555
evm.model.Chr05.1044	tr|A0A4D6NEF6|A0A4D6NEF6_VIGUN	Oxysterol-binding protein		GO:0008289
evm.model.Chr05.1047	tr|Q0ZGS9|Q0ZGS9_MEDTR	Myb transcription factor		GO:0005634, GO:0006351, GO:0010338
evm.model.Chr05.1046	tr|C6ZRU1|C6ZRU1_SOYBN	Protein kinase		GO:0000166, GO:0004672, GO:0004674, GO:0005524, GO:0006468, GO:0016301, GO:0016310, GO:0016740
evm.model.Chr05.1049	tr|G7L4J7|G7L4J7_MEDTR	Myb transcription factor		GO:0000978, GO:0000981, GO:0005634, GO:0006355, GO:0006357
evm.model.Chr05.1048	tr|A0A4D6NGA7|A0A4D6NGA7_VIGUN	E3 ubiquitin-protein ligase		GO:0008270, GO:0016567, GO:0016740, GO:0046872, GO:0061630, GO:0071596
evm.model.Chr05.1030	tr|V7B3U0|V7B3U0_PHAVU	Diadenosine tetraphosphate synthetase		GO:0000166, GO:0004812, GO:0004820, GO:0005524, GO:0005737, GO:0006412, GO:0006418, GO:0006426, GO:0016740, GO:0016874
evm.model.Chr10.333.1.62113169.1.62122bf7	tr|A0A445GG66|A0A445GG66_GLYSO	RPM1-interacting protein 4		GO:0003676, GO:0008270
evm.model.Chr05.1039	tr|A0A0L9U5C3|A0A0L9U5C3_PHAAN	NAD(P)-bd_dom domain-containing protein		GO:0016491
evm.model.Chr05.1032	tr|A0A4D6ND25|A0A4D6ND25_VIGUN	Heat shock protein DnaJ		GO:0016020, GO:0016021
evm.model.Chr05.1031	tr|A0A4D6NGC7|A0A4D6NGC7_VIGUN	RING-type E3 ubiquitin transferase		GO:0016567, GO:0061630
evm.model.Chr05.1034	tr|A0A0S3RV32|A0A0S3RV32_PHAAN	Laccase		GO:0005507, GO:0005576, GO:0016491, GO:0046274, GO:0046872, GO:0048046, GO:0052716
evm.model.Chr05.1033	tr|A0A6J1F3C7|A0A6J1F3C7_CUCMO	Laccase		GO:0004190, GO:0005507, GO:0005576, GO:0006508, GO:0016020, GO:0016021, GO:0016491, GO:0046274, GO:0046872, GO:0048046, GO:0052716
evm.model.Chr05.1036		Unknown protein
evm.model.Chr05.1035	tr|A0A4D6KP93|A0A4D6KP93_VIGUN	Protein VACUOLELESS1		GO:0005737, GO:0005773, GO:0005774, GO:0006886, GO:0007033, GO:0016020
evm.model.Chr05.1038	tr|T2DMM3|T2DMM3_PHAVU	Ripening-related protein		GO:0016787
evm.model.Chr05.1037	tr|A0A0S3RV60|A0A0S3RV60_PHAAN	WRKY domain-containing protein		GO:0003677, GO:0003700, GO:0005634, GO:0006355, GO:0043565
evm.model.Chr05.1061		Unknown protein
evm.model.Chr05.1060		Unknown protein
evm.model.Chr05.1063		Unknown protein
evm.model.Chr05.1062	tr|A0A4D6MHU5|A0A4D6MHU5_VIGUN	Aminotransferase-like		GO:0006508, GO:0008234, GO:0008483, GO:0016740
evm.model.Chr05.1065	tr|A0A0B2Q8U0|A0A0B2Q8U0_GLYSO	WD repeat-containing protein 44
evm.model.Chr05.1064		Unknown protein
evm.model.Chr05.1067		Unknown protein
evm.model.Chr05.1066		Unknown protein
evm.model.Chr05.1069	tr|A0A445DFS0|A0A445DFS0_ARAHY	BED-type domain-containing protein		GO:0003677, GO:0046872
evm.model.Chr05.1068		Unknown protein
evm.model.Chr02.1047.1.6211316f	tr|A0A371GI40|A0A371GI40_MUCPR	Disease resistance protein RGA2		GO:0006952, GO:0043531
evm.model.Chr05.1050	tr|A0A4D6NGN1|A0A4D6NGN1_VIGUN	Kinesin-like protein		GO:0000166, GO:0003774, GO:0003777, GO:0005524, GO:0005874, GO:0007018, GO:0008017, GO:1990939
evm.model.Chr05.1052	tr|A0A4D6NFK9|A0A4D6NFK9_VIGUN	NADH dehydrogenase I subunit 2		GO:0016020, GO:0016021
evm.model.Chr05.1051	tr|Q75NH4|Q75NH4_LABPU	Type 2 metallothionein		GO:0046872
evm.model.Chr06.2306.1.62113177	tr|A0A4D6KGZ9|A0A4D6KGZ9_VIGUN	Serine hydroxymethyltransferase		GO:0003824, GO:0004372, GO:0006730, GO:0008168, GO:0016740, GO:0019264, GO:0030170, GO:0032259, GO:0035999
evm.model.Chr05.1054		Unknown protein
evm.model.Chr05.1053	tr|A0A4D6NCZ5|A0A4D6NCZ5_VIGUN	Calcium-dependent protein kinase		GO:0004672, GO:0005524, GO:0006468, GO:0009055, GO:0016301, GO:0016310, GO:0022900
evm.model.Chr05.1056		Unknown protein
evm.model.Chr05.1055	tr|A0A4D6MN68|A0A4D6MN68_VIGUN	Ulp1 protease family		GO:0006508, GO:0008233, GO:0008234
evm.model.Chr05.1058		Unknown protein
evm.model.Chr05.1057	tr|A0A6H2TXB6|A0A6H2TXB6_PHALU	Cytochrome P450		GO:0004497, GO:0005506, GO:0016020, GO:0016021, GO:0016491, GO:0016705, GO:0020037, GO:0046872
evm.model.Chr05.1059		Unknown protein
evm.model.Chr09.720	tr|A0A4D6NIC5|A0A4D6NIC5_VIGUN	Cytokinin dehydrogenase		GO:0003824, GO:0009690, GO:0016491, GO:0019139, GO:0050660, GO:0071949
evm.model.Chr09.721	tr|A0A4D6NLP3|A0A4D6NLP3_VIGUN	Cytokinin dehydrogenase		GO:0003824, GO:0009690, GO:0016491, GO:0019139, GO:0050660, GO:0071949
evm.model.Chr09.726	tr|A0A0S3RHY0|A0A0S3RHY0_PHAAN	Amino_oxidase domain-containing protein		GO:0016491
evm.model.Chr09.727	tr|A0A4D6NI32|A0A4D6NI32_VIGUN	Beta-galactosidase		GO:0004553, GO:0004565, GO:0005576, GO:0005975, GO:0008152, GO:0016787, GO:0016798, GO:0048046
evm.model.Chr09.728	tr|A0A371EN60|A0A371EN60_MUCPR	Apple domain-containing protein		GO:0016020, GO:0016021
evm.model.Chr09.729	tr|A0A4D6NKP5|A0A4D6NKP5_VIGUN	GATA-type domain-containing protein		GO:0006355, GO:0008270, GO:0043565, GO:0046872
evm.model.Chr09.722	tr|A0A1S3TYE9|A0A1S3TYE9_VIGRR	Translation machinery-associated protein 22		GO:0003743, GO:0005737, GO:0005840, GO:0006413
evm.model.Chr09.723	tr|A0A4D6NNU6|A0A4D6NNU6_VIGUN	DUF4408 domain-containing protein		GO:0016020, GO:0016021
evm.model.Chr09.725	tr|A0A0B2QY79|A0A0B2QY79_GLYSO	WD-40 repeat-containing protein MSI4		GO:0004402, GO:0016573, GO:0016740, GO:0016746
evm.model.Chr03.412.1.62113170	tr|A0A445KQ87|A0A445KQ87_GLYSO	S-adenosylmethionine carrier 1, chloroplastic/mitochondrial		GO:0016020, GO:0016021, GO:0055085
evm.model.Chr09.730		Unknown protein
evm.model.Chr09.731	tr|A0A0S3RHH9|A0A0S3RHH9_PHAAN	Protein kinase domain-containing protein		GO:0004672, GO:0005524, GO:0006468, GO:0016020, GO:0016021
evm.model.Chr09.732	tr|A0A4D6NMQ0|A0A4D6NMQ0_VIGUN	Homeobox-leucine zipper protein		GO:0000981, GO:0003677, GO:0005634, GO:0006355, GO:0006357, GO:0043565
evm.model.Chr09.737		Unknown protein
evm.model.Chr09.738	tr|A0A4D6NJH5|A0A4D6NJH5_VIGUN	Auxin efflux carrier component		GO:0009734, GO:0010315, GO:0010329, GO:0016020, GO:0016021, GO:0055085
evm.model.Chr09.739	tr|A0A2K3PLI2|A0A2K3PLI2_TRIPR	Nucleotide/sugar transporter family protein		GO:0008643, GO:0016020, GO:0016021
evm.model.Chr09.733	tr|A0A4D6NLG3|A0A4D6NLG3_VIGUN	Glutaredoxin 3		GO:0015035
evm.model.Chr09.734	tr|A0A4D6NKC8|A0A4D6NKC8_VIGUN	Transmembrane protein 230		GO:0005768, GO:0005776, GO:0005794, GO:0016020, GO:0016021
evm.model.Chr09.735	tr|C6FF62|C6FF62_SOYBN	CC-NBS-LRR class disease resistance protein		GO:0006952, GO:0043531
evm.model.Chr09.736	tr|A0A0S3RHI6|A0A0S3RHI6_PHAAN	WRKY domain-containing protein		GO:0003677, GO:0003700, GO:0005634, GO:0006355, GO:0043565
evm.model.Chr09.740	sp|O64566|PIRL6_ARATH	Plant intracellular Ras-group-related LRR protein 6		GO:0008150
evm.model.Chr09.741	tr|A0A4D6NI13|A0A4D6NI13_VIGUN	Calcium-transporting ATPase		GO:0000166, GO:0005388, GO:0005516, GO:0005524, GO:0006811, GO:0006816, GO:0016020, GO:0016021, GO:0070588
evm.model.Chr09.742	tr|A0A1S3U132|A0A1S3U132_VIGRR	60S ribosomal protein L7-4		GO:0000463, GO:0003735, GO:0005840, GO:0022625
evm.model.Chr09.743	tr|A0A078HQU6|A0A078HQU6_BRANA	BnaA07g01390D protein
evm.model.Chr09.748		Unknown protein
evm.model.Chr09.749	tr|A0A0K2CTC3|A0A0K2CTC3_SOYBN	BHLH transcription factor		GO:0005634, GO:0046983
evm.model.Chr09.744		Unknown protein
evm.model.Chr09.746	tr|A0A4D6NNR3|A0A4D6NNR3_VIGUN	ATP-dependent Clp protease ATP-binding subunit ClpB		GO:0005524, GO:0006508, GO:0008233
evm.model.Chr09.747	tr|A0A0S3RI12|A0A0S3RI12_PHAAN	Metallophos domain-containing protein		GO:0016020, GO:0016021, GO:0016787
evm.model.Chr05.435.1.6211316e	tr|A0A1S3TWL5|A0A1S3TWL5_VIGRR	MDIS1-interacting receptor like kinase 2		GO:0004672, GO:0005524, GO:0006468, GO:0016020, GO:0016021, GO:0016301, GO:0016310
evm.model.Chr09.751	tr|A0A1S3TXP8|A0A1S3TXP8_VIGRR	RNA-binding KH domain-containing protein PEPPER		GO:0003676, GO:0003723
evm.model.Chr09.752	tr|A0A4D6NLK3|A0A4D6NLK3_VIGUN	PMEI domain-containing protein		GO:0004857, GO:0043086
evm.model.Chr09.753	tr|A0A4D6NI90|A0A4D6NI90_VIGUN	PMEI domain-containing protein		GO:0004857, GO:0043086
evm.model.Chr09.754	tr|A0A4D6NLK3|A0A4D6NLK3_VIGUN	PMEI domain-containing protein		GO:0004857, GO:0043086
evm.model.Chr09.750	tr|A0A1S3U6A3|A0A1S3U6A3_VIGRR	DNA ligase		GO:0000166, GO:0003677, GO:0003909, GO:0003910, GO:0005524, GO:0005634, GO:0006260, GO:0006281, GO:0006310, GO:0006974, GO:0016874, GO:0051103, GO:0071897
evm.model.Chr09.759	tr|A0A4D6NIJ2|A0A4D6NIJ2_VIGUN	PMEI domain-containing protein		GO:0004857, GO:0043086
evm.model.Chr09.755	tr|A0A1S2YPI1|A0A1S2YPI1_CICAR	protein CHLOROPLAST IMPORT APPARATUS 2-like		GO:0005634
evm.model.Chr09.756	tr|A0A4D6NNQ5|A0A4D6NNQ5_VIGUN	PMEI domain-containing protein		GO:0004857, GO:0043086
evm.model.Chr09.757	tr|A0A4D6NIJ2|A0A4D6NIJ2_VIGUN	PMEI domain-containing protein		GO:0004857, GO:0043086
evm.model.Chr09.758	tr|A0A4D6NLD6|A0A4D6NLD6_VIGUN	PMEI domain-containing protein		GO:0004857, GO:0043086
evm.model.Chr03.811.1.62113174	tr|A0A0B2S4K5|A0A0B2S4K5_GLYSO	Transcription factor bHLH68		GO:0005634, GO:0046983
evm.model.Chr09.708	sp|Q41741|IF4A_MAIZE	Eukaryotic initiation factor 4A		GO:0000166, GO:0002183, GO:0003676, GO:0003723, GO:0003724, GO:0003743, GO:0004386, GO:0005524, GO:0005634, GO:0005737, GO:0006412, GO:0006413, GO:0016787
evm.model.Chr09.709	tr|A0A0S3RHW4|A0A0S3RHW4_PHAAN	O-acyltransferase		GO:0004144, GO:0005783, GO:0005789, GO:0008374, GO:0016020, GO:0016021, GO:0016740, GO:0016746, GO:0019432
evm.model.Chr09.704	tr|A0A1S3U538|A0A1S3U538_VIGRR	lycopene epsilon cyclase, chloroplastic		GO:0016020, GO:0016021, GO:0016117, GO:0016705
evm.model.Chr09.705	tr|A0A4D6NMT0|A0A4D6NMT0_VIGUN	DNA-directed RNA polymerase subunit beta		GO:0003677, GO:0003899, GO:0006351, GO:0016740, GO:0016779, GO:0032549, GO:0046872
evm.model.Chr09.706	tr|I1L1L1|I1L1L1_SOYBN	ZnMc domain-containing protein		GO:0004222, GO:0006508, GO:0008233, GO:0008237, GO:0008270, GO:0016787, GO:0030198, GO:0030574, GO:0031012, GO:0046872
evm.model.Chr09.707	tr|A0A4D6NI50|A0A4D6NI50_VIGUN	Glycylpeptide N-tetradecanoyltransferase		GO:0004379, GO:0006499, GO:0016740, GO:0016746
evm.model.Chr09.700	tr|A0A4D6NIE4|A0A4D6NIE4_VIGUN	Protein-serine/threonine phosphatase		GO:0004721, GO:0004722, GO:0006470, GO:0016311, GO:0016787, GO:0016791, GO:0043169, GO:0046872, GO:0106306, GO:0106307
evm.model.Chr09.701		Unknown protein
evm.model.Chr09.702	tr|M5VPE7|M5VPE7_PRUPE	DDE Tnp4 domain-containing protein		GO:0046872
evm.model.Chr09.703	tr|A0A4D6NNX0|A0A4D6NNX0_VIGUN	Serine/threonine kinase 38		GO:0000166, GO:0004672, GO:0004674, GO:0005524, GO:0006468, GO:0016301, GO:0016310, GO:0016740
evm.model.Chr09.719	tr|A0A0L9UBH0|A0A0L9UBH0_PHAAN	BHLH domain-containing protein		GO:0005634, GO:0046983
evm.model.Chr09.710	tr|A0A371HEL7|A0A371HEL7_MUCPR	Casein kinase 1-like protein 1		GO:0000166, GO:0004672, GO:0004674, GO:0005524, GO:0006468, GO:0016301, GO:0016310, GO:0016740
evm.model.Chr09.715	tr|A0A151T5E8|A0A151T5E8_CAJCA	5'-nucleotidase surE		GO:0016787
evm.model.Chr09.716	tr|A0A151T5E4|A0A151T5E4_CAJCA	30S ribosomal protein S16		GO:0003735, GO:0005840, GO:0006412, GO:0009507
evm.model.Chr09.717	tr|A0A0B2RAX5|A0A0B2RAX5_GLYSO	Nucleosome assembly protein 1-like 1		GO:0005634, GO:0006334
evm.model.Chr09.718	tr|A0A1S3U1K4|A0A1S3U1K4_VIGRR	DNA repair protein recA homolog 3, mitochondrial-like		GO:0000166, GO:0003677, GO:0003697, GO:0005524, GO:0006259, GO:0006281, GO:0006310, GO:0006974, GO:0008094
evm.model.Chr09.711	tr|A0A4D6NJK4|A0A4D6NJK4_VIGUN	Epidermal patterning factor-like protein		GO:0005576, GO:0007275, GO:0010052, GO:0010374
evm.model.Chr09.712	tr|A0A1S3U7Y4|A0A1S3U7Y4_VIGRR	IQ domain-containing protein IQM1		GO:0005634
evm.model.Chr09.713		Unknown protein
evm.model.Chr09.714	tr|A0A4D6NMS0|A0A4D6NMS0_VIGUN	Heat shock transcription factor		GO:0003677, GO:0003700, GO:0005634, GO:0006355, GO:0043565
evm.model.Chr03.962.1.62113175	tr|A0A4D6LA53|A0A4D6LA53_VIGUN	Mitogen-activated protein kinase		GO:0000165, GO:0000166, GO:0004672, GO:0004674, GO:0004707, GO:0005524, GO:0006468, GO:0016301, GO:0016310, GO:0016740, GO:0106310, GO:0106311
evm.model.Chr03.4043.1.6211317d.1.62122c0b	tr|A0A1S3TEX7|A0A1S3TEX7_VIGRR	mitochondrial arginine transporter BAC2 isoform X2		GO:0016020, GO:0016021
evm.model.Chr10.685		Unknown protein
evm.model.Chr10.686		Unknown protein
evm.model.Chr10.683	tr|A0A4D6MSW9|A0A4D6MSW9_VIGUN	Polygalacturonase		GO:0004650, GO:0005618, GO:0005975, GO:0008152, GO:0016787, GO:0016798
evm.model.Chr10.684	tr|A0A4D6MSF3|A0A4D6MSF3_VIGUN	Clathrin light chain		GO:0005198, GO:0005905, GO:0006886, GO:0016020, GO:0016192, GO:0030130, GO:0030132, GO:0030659, GO:0031410
evm.model.Chr10.689		Unknown protein
evm.model.Chr10.687	tr|A0A151SGC0|A0A151SGC0_CAJCA	UPF0481 protein family		GO:0016020, GO:0016021
evm.model.Chr10.688	tr|A0A4D6MUX6|A0A4D6MUX6_VIGUN	Pre-mRNA-splicing factor ATP-dependent RNA helicase DHX16		GO:0003724, GO:0004386
evm.model.Chr10.681	tr|A0A0S3SWU1|A0A0S3SWU1_PHAAN	CBM20 domain-containing protein		GO:0030246, GO:2001070
evm.model.Chr10.682		Unknown protein
evm.model.Chr10.680	tr|A0A1S3VBF7|A0A1S3VBF7_VIGRR	protein NRT1/ PTR FAMILY 2.13-like		GO:0016020, GO:0016021, GO:0022857, GO:0055085
evm.model.Chr10.696	tr|A0A4D6MSC1|A0A4D6MSC1_VIGUN	AT-hook motif nuclear-localized protein		GO:0003677, GO:0003680, GO:0005634
evm.model.Chr10.697	tr|A0A4D6MQ53|A0A4D6MQ53_VIGUN	Glutathione S-transferase		GO:0006749, GO:0016740
evm.model.Chr10.694		Unknown protein
evm.model.Chr10.695	tr|A0A445L880|A0A445L880_GLYSO	UPF0481 protein		GO:0016020, GO:0016021
evm.model.Chr10.698		Unknown protein
evm.model.Chr10.699		Unknown protein
evm.model.Chr10.692		Unknown protein
evm.model.Chr10.693	tr|A0A151SGC0|A0A151SGC0_CAJCA	UPF0481 protein family		GO:0016020, GO:0016021
evm.model.Chr10.690	tr|A0A445L1N7|A0A445L1N7_GLYSO	Helitron_like_N domain-containing protein		GO:0016020, GO:0016021
evm.model.Chr10.691	tr|A0A4D6NNJ7|A0A4D6NNJ7_VIGUN	Nucleic acid-binding
evm.model.Chr10.658	tr|A0A4D6NGJ7|A0A4D6NGJ7_VIGUN	Protein-serine/threonine phosphatase		GO:0004721, GO:0004722, GO:0005634, GO:0008420, GO:0070940, GO:0106306, GO:0106307
evm.model.Chr10.659	tr|A0A1U8YLV6|A0A1U8YLV6_VIGUN	Plasma membrane intrinsic protein		GO:0015267, GO:0016020, GO:0016021, GO:0055085
evm.model.Chr10.663	tr|A0A1S3U3V7|A0A1S3U3V7_VIGRR	abscisic acid 8'-hydroxylase 3 isoform X1		GO:0004497, GO:0005506, GO:0016491, GO:0016705, GO:0020037, GO:0046872
evm.model.Chr09.762	tr|G7IG78|G7IG78_MEDTR	Transmembrane protein, putative		GO:0016020, GO:0016021
evm.model.Chr10.664	tr|A0A371I5B2|A0A371I5B2_MUCPR	Protein NRT1/ PTR FAMILY 5.7		GO:0016020, GO:0016021, GO:0022857, GO:0055085
evm.model.Chr09.763	tr|I1MH28|I1MH28_SOYBN	Rab-GAP TBC domain-containing protein		GO:0005096, GO:0006886, GO:0090630
evm.model.Chr10.661		Unknown protein
evm.model.Chr09.764	tr|A0A4D6NNP5|A0A4D6NNP5_VIGUN	DNA-directed RNA polymerase I subunit RPA49		GO:0003677, GO:0003899, GO:0005634, GO:0005730, GO:0006351
evm.model.Chr10.662	tr|A0A3Q0FDC0|A0A3Q0FDC0_VIGRR	protein NRT1/ PTR FAMILY 5.7-like		GO:0016020, GO:0016021, GO:0022857, GO:0055085
evm.model.Chr09.765	tr|A0A0B2Q175|A0A0B2Q175_GLYSO	Subtilisin-like protease		GO:0004252, GO:0006508, GO:0008233, GO:0008236, GO:0016787
evm.model.Chr10.667	tr|A0A4D6MQQ8|A0A4D6MQQ8_VIGUN	Mannan endo-1,4-beta-mannosidase		GO:0004553, GO:0005576, GO:0008152, GO:0016787, GO:0016798, GO:0016985, GO:0071704
evm.model.Chr10.668	tr|A0A4D6MUG1|A0A4D6MUG1_VIGUN	Mannan endo-1,4-beta-mannosidase		GO:0004553, GO:0005576, GO:0008152, GO:0016787, GO:0016798, GO:0016985, GO:0071704
evm.model.Chr10.665	tr|A0A3Q0FDC0|A0A3Q0FDC0_VIGRR	protein NRT1/ PTR FAMILY 5.7-like		GO:0016020, GO:0016021, GO:0022857, GO:0055085
evm.model.Chr09.760	tr|A0A1S3TYQ6|A0A1S3TYQ6_VIGRR	pathogenesis-related homeodomain protein		GO:0003677, GO:0005634, GO:0046872
evm.model.Chr10.666	tr|A0A0B2NWW5|A0A0B2NWW5_GLYSO	Auxin transporter-like protein 2		GO:0006865, GO:0009734, GO:0015293, GO:0016020, GO:0016021, GO:0055085
evm.model.Chr09.761	tr|V7AYY7|V7AYY7_PHAVU	ENTH domain-containing protein		GO:0005543, GO:0005545, GO:0005794, GO:0005905, GO:0006897, GO:0030136, GO:0030276, GO:0031410, GO:0048268
evm.model.Chr09.766	tr|A0A0B2Q1Z0|A0A0B2Q1Z0_GLYSO	Oxysterol-binding protein-related protein 4C		GO:0008289
evm.model.Chr10.660		Unknown protein
evm.model.Chr09.767	tr|Q2HUM6|Q2HUM6_MEDTR	DUF4228 domain protein
evm.model.Chr09.768	sp|Q6NMR9|GDL84_ARATH	GDSL esterase/lipase At5g45920		GO:0006629, GO:0016042, GO:0016787, GO:0016788
evm.model.Chr09.769	sp|Q9LVD3|PP434_ARATH	Pentatricopeptide repeat-containing protein At5g57250, mitochondrial		GO:0005739
evm.model.Chr10.669	tr|A0A4D6MRQ7|A0A4D6MRQ7_VIGUN	Mannan endo-1,4-beta-mannosidase		GO:0004553, GO:0005576, GO:0008152, GO:0016787, GO:0016798, GO:0016985, GO:0071704
evm.model.Chr10.674		Unknown protein
evm.model.Chr09.773	tr|A0A4D6NLB5|A0A4D6NLB5_VIGUN	TIR domain-containing protein		GO:0006952, GO:0007165, GO:0016787, GO:0043531
evm.model.Chr10.675	tr|A0A1S3VB85|A0A1S3VB85_VIGRR	ethylene-responsive transcription factor CRF4		GO:0003677, GO:0003700, GO:0005634, GO:0006355
evm.model.Chr09.774	tr|A0A0S3RHU7|A0A0S3RHU7_PHAAN	TIR domain-containing protein		GO:0006952, GO:0007165, GO:0016787, GO:0043531
evm.model.Chr10.672	tr|A0A3Q0FGZ7|A0A3Q0FGZ7_VIGRR	serine/threonine-protein kinase fray2-like		GO:0016301, GO:0016310
evm.model.Chr09.775	tr|A0A1S3TDF6|A0A1S3TDF6_VIGRR	disease resistance protein RPS6-like		GO:0043531
evm.model.Chr10.673	tr|A0A0B2NUL4|A0A0B2NUL4_GLYSO	UPF0481 protein		GO:0016020, GO:0016021
evm.model.Chr09.776	tr|A0A4D6NLB5|A0A4D6NLB5_VIGUN	TIR domain-containing protein		GO:0006952, GO:0007165, GO:0016787, GO:0043531
evm.model.Chr10.678	tr|A0A1S3VB20|A0A1S3VB20_VIGRR	protein NRT1/ PTR FAMILY 2.13-like		GO:0016020, GO:0016021, GO:0022857, GO:0055085
evm.model.Chr10.679	tr|A0A1S3VBF7|A0A1S3VBF7_VIGRR	protein NRT1/ PTR FAMILY 2.13-like		GO:0016020, GO:0016021, GO:0022857, GO:0055085
evm.model.Chr09.770	tr|A0A0S3RHL4|A0A0S3RHL4_PHAAN	Peptidase A1 domain-containing protein		GO:0004190, GO:0006508
evm.model.Chr10.676	tr|A0A3Q0FD16|A0A3Q0FD16_VIGRR	30S ribosomal protein S31, chloroplastic		GO:0005840
evm.model.Chr09.771	tr|G7JUB8|G7JUB8_MEDTR	Core-2/I-branching enzyme		GO:0016020, GO:0016021, GO:0016740, GO:0016757
evm.model.Chr10.677	tr|A0A4D6NN30|A0A4D6NN30_VIGUN	Lactosylceramide 4-alpha-galactosyltransferase		GO:0016740, GO:0016757
evm.model.Chr09.772	tr|A0A4D6NIG9|A0A4D6NIG9_VIGUN	Disease resistance protein RPM1		GO:0043531
evm.model.Chr10.670	tr|A0A371I5B2|A0A371I5B2_MUCPR	Protein NRT1/ PTR FAMILY 5.7		GO:0016020, GO:0016021, GO:0022857, GO:0055085
evm.model.Chr09.777	tr|A0A0S3R5G4|A0A0S3R5G4_PHAAN	Ubiquitin carboxyl-terminal hydrolase		GO:0004843, GO:0006508, GO:0006511, GO:0008233, GO:0008234, GO:0016787
evm.model.Chr10.671	tr|A0A1S3UFB1|A0A1S3UFB1_VIGRR	protein SMAX1-LIKE 6 isoform X2		GO:0005524
evm.model.Chr09.778	sp|Q93YU8|NRG2_ARATH	Nitrate regulatory gene2 protein		GO:0005515, GO:0005634, GO:0010167, GO:0015706, GO:0071249, GO:0071705, GO:1901698
evm.model.Chr09.779	tr|A0A4D6M9M7|A0A4D6M9M7_VIGUN	GTP cyclohydrolase I		GO:0003934, GO:0016787, GO:0035998
evm.model.Chr10.638	tr|A0A4D6MX12|A0A4D6MX12_VIGUN	Protein kinase		GO:0000166, GO:0004672, GO:0004674, GO:0005524, GO:0005886, GO:0006468, GO:0016020, GO:0016021, GO:0016301, GO:0016310, GO:0016740, GO:0030246
evm.model.Chr10.639	tr|A0A4D6MX12|A0A4D6MX12_VIGUN	Protein kinase		GO:0000166, GO:0004672, GO:0004674, GO:0005524, GO:0005886, GO:0006468, GO:0016020, GO:0016021, GO:0016301, GO:0016310, GO:0016740, GO:0030246
evm.model.Chr10.636		Unknown protein
evm.model.Chr10.637		Unknown protein
evm.model.Chr09.790	tr|A0A4D6NI48|A0A4D6NI48_VIGUN	Internalin A		GO:0006952, GO:0007165, GO:0016787, GO:0043531
evm.model.Chr10.641		Unknown protein
evm.model.Chr09.784	tr|A0A4D6NMI8|A0A4D6NMI8_VIGUN	Glucose-6-phosphate 1-epimerase		GO:0003824, GO:0005975, GO:0016853, GO:0030246, GO:0047938
evm.model.Chr10.642	tr|A0A4D6NA24|A0A4D6NA24_VIGUN	Nuclear GTP-binding protein
evm.model.Chr09.785	tr|A0A4D6NL95|A0A4D6NL95_VIGUN	Peroxidase		GO:0004601, GO:0005576, GO:0006979, GO:0016491, GO:0020037, GO:0042744, GO:0046872, GO:0098869
evm.model.Chr09.786		Unknown protein
evm.model.Chr10.640		Unknown protein
evm.model.Chr09.787	tr|A0A1S3TG83|A0A1S3TG83_VIGRR	nifU-like protein 3, chloroplastic		GO:0005506, GO:0016226, GO:0051536
evm.model.Chr10.645	tr|A0A1S3V9Z3|A0A1S3V9Z3_VIGRR	sulfoquinovosyl transferase SQD2		GO:0016740
evm.model.Chr09.780	tr|I1LVN3|I1LVN3_SOYBN	Metaxin		GO:0001401, GO:0005737, GO:0005739, GO:0005741, GO:0006626, GO:0016020, GO:0016021
evm.model.Chr10.646	tr|A0A4D6MRT4|A0A4D6MRT4_VIGUN	Cytochrome P450		GO:0004497, GO:0005506, GO:0016705, GO:0020037
evm.model.Chr09.781	tr|A0A4D6NK64|A0A4D6NK64_VIGUN	PUM-HD domain-containing protein		GO:0003723, GO:0006417
evm.model.Chr10.643	tr|A0A445M6Q3|A0A445M6Q3_GLYSO	ULP_PROTEASE domain-containing protein		GO:0006508, GO:0008234
evm.model.Chr09.782	tr|A0A4D6NJC6|A0A4D6NJC6_VIGUN	U3 small nucleolar RNA-associated protein 25		GO:0005634
evm.model.Chr10.644	tr|A0A4D6MRU6|A0A4D6MRU6_VIGUN	Josephin
evm.model.Chr09.783	tr|A0A0B2Q163|A0A0B2Q163_GLYSO	Villin-4		GO:0003779, GO:0007010, GO:0051015, GO:0051693
evm.model.Chr09.788	tr|A0A1S3TG89|A0A1S3TG89_VIGRR	transcription factor bHLH146-like		GO:0006355
evm.model.Chr09.789	tr|A0A0S3RI33|A0A0S3RI33_PHAAN	TIR domain-containing protein		GO:0007165, GO:0016787, GO:0043531
evm.model.Chr10.649		Unknown protein
evm.model.Chr10.647		Unknown protein
evm.model.Chr10.648	tr|A0A3Q0FC54|A0A3Q0FC54_VIGRR	protein NRT1/ PTR FAMILY 8.1-like		GO:0006857, GO:0016020, GO:0016021, GO:0022857, GO:0055085
evm.model.Chr07.788.1.62113172	tr|A0A072VPG5|A0A072VPG5_MEDTR	Transmembrane protein		GO:0016020, GO:0016021
evm.model.Chr10.652		Unknown protein
evm.model.Chr10.653	tr|A0A1S3VEK7|A0A1S3VEK7_VIGRR	BAHD acyltransferase DCR		GO:0016740, GO:0016746, GO:0016747
evm.model.Chr09.796	tr|A0A0L9UA70|A0A0L9UA70_PHAAN	PAS domain-containing protein		GO:0006355, GO:0009881, GO:0018298, GO:0050896
evm.model.Chr10.650	tr|A0A4D6MW22|A0A4D6MW22_VIGUN	Laccase		GO:0005507, GO:0005576, GO:0016491, GO:0046274, GO:0046872, GO:0048046, GO:0052716
evm.model.Chr09.797	tr|A0A1S3TG97|A0A1S3TG97_VIGRR	adagio protein 1		GO:0009881, GO:0016567, GO:0018298, GO:0048511, GO:0050896
evm.model.Chr10.651		Unknown protein
evm.model.Chr09.798	tr|A0A0B2Q5L1|A0A0B2Q5L1_GLYSO	Receptor like protein kinase S.2		GO:0000166, GO:0004672, GO:0004674, GO:0004714, GO:0005524, GO:0006468, GO:0016301, GO:0016310, GO:0016740, GO:0018108
evm.model.Chr10.656	tr|A0A4D6KXS2|A0A4D6KXS2_VIGUN	Alpha/Beta hydrolase fold		GO:0016787
evm.model.Chr09.791	tr|A0A4D6NLF4|A0A4D6NLF4_VIGUN	Plasma membrane ATPase		GO:0000166, GO:0005524, GO:0005886, GO:0006811, GO:0008553, GO:0016020, GO:0016021, GO:0120029
evm.model.Chr10.657	tr|A0A4D6NEV6|A0A4D6NEV6_VIGUN	Glycerol-3-phosphate acyltransferase		GO:0016020, GO:0016021, GO:0016740, GO:0016746
evm.model.Chr09.792	tr|A0A4D6NJB8|A0A4D6NJB8_VIGUN	Lysine--tRNA ligase		GO:0000166, GO:0003676, GO:0003677, GO:0004812, GO:0004824, GO:0005524, GO:0005737, GO:0006418, GO:0006430, GO:0016874
evm.model.Chr07.1893.1.6211317a	tr|A0A4D6MXH2|A0A4D6MXH2_VIGUN	Folylpolyglutamate synthase		GO:0000166, GO:0004326, GO:0005524, GO:0006730, GO:0009058, GO:0009396, GO:0016874, GO:0046872, GO:0046901
evm.model.Chr10.654	tr|A0A4D6NA24|A0A4D6NA24_VIGUN	Nuclear GTP-binding protein
evm.model.Chr09.793	tr|A0A1S3TGA6|A0A1S3TGA6_VIGRR	homogentisate phytyltransferase 1, chloroplastic-like		GO:0004659, GO:0016020, GO:0016021, GO:0016740, GO:0016765
evm.model.Chr10.655		Unknown protein
evm.model.Chr09.794	sp|O64624|PP163_ARATH	Pentatricopeptide repeat-containing protein At2g18940, chloroplastic		GO:0003729, GO:0009507, GO:0009536
evm.model.Chr09.799	tr|A0A0B2Q5L1|A0A0B2Q5L1_GLYSO	Receptor like protein kinase S.2		GO:0000166, GO:0004672, GO:0004674, GO:0004714, GO:0005524, GO:0006468, GO:0016301, GO:0016310, GO:0016740, GO:0018108
evm.model.Chr10.616	sp|O80958|PP194_ARATH	Pentatricopeptide repeat-containing protein At2g39230, mitochondrial		GO:0005739, GO:0009507
evm.model.Chr10.617	sp|Q9SV46|PP282_ARATH	Pentatricopeptide repeat-containing protein At3g54980, mitochondrial		GO:0005739, GO:0009507
evm.model.Chr10.614	tr|D1LXI9|D1LXI9_9ROSI	Myb family transcription factor		GO:0005634, GO:0006351, GO:0010338
evm.model.Chr10.615	tr|A0A0S3SWP7|A0A0S3SWP7_PHAAN	RHOMBOID-like protein		GO:0004252, GO:0006508, GO:0008233, GO:0016020, GO:0016021, GO:0016787
evm.model.Chr10.618	tr|A0A2U1NPS2|A0A2U1NPS2_ARTAN	Pentatricopeptide repeat-containing protein		GO:0016020, GO:0016021
evm.model.Chr10.619	tr|A0A1S3VEB6|A0A1S3VEB6_VIGRR	protein NRT1/ PTR FAMILY 5.6		GO:0016020, GO:0016021, GO:0022857, GO:0055085
evm.model.Chr10.620		Unknown protein
evm.model.Chr10.623	tr|A0A4D6MSU4|A0A4D6MSU4_VIGUN	Glycosyltransferase		GO:0008194, GO:0016740, GO:0016757
evm.model.Chr10.624	tr|A0A0B2PHB9|A0A0B2PHB9_GLYSO	Cysteine-rich receptor-like protein kinase 2		GO:0000166, GO:0004672, GO:0005524, GO:0006468, GO:0016020, GO:0016021, GO:0016301, GO:0016310, GO:0016740
evm.model.Chr10.621	tr|A0A072UGT5|A0A072UGT5_MEDTR	Transmembrane protein, putative		GO:0016020, GO:0016021
evm.model.Chr10.622		Unknown protein
evm.model.Chr10.627		Unknown protein
evm.model.Chr10.628	tr|A0A4D6LGC6|A0A4D6LGC6_VIGUN	26S proteasome non-ATPase regulatory subunit 2 homolog		GO:0000502, GO:0008540, GO:0030163, GO:0030234, GO:0042176, GO:0050790
evm.model.Chr10.625	sp|Q9SAL0|RGLG4_ARATH	E3 ubiquitin-protein ligase RGLG4		GO:0004842, GO:0005515, GO:0005634, GO:0005737, GO:0005739, GO:0009611, GO:0009867, GO:0016567, GO:0016740, GO:0042742, GO:0046872
evm.model.Chr10.626	sp|Q9SRV1|BPM4_ARATH	BTB/POZ and MATH domain-containing protein 4		GO:0005515, GO:0005737, GO:0005829, GO:0006970, GO:0016567, GO:0042631, GO:0071472
evm.model.Chr10.629		Unknown protein
evm.model.Chr10.630	tr|A0A4D6MU46|A0A4D6MU46_VIGUN	Cyanohydrin beta-glucosyltransferase		GO:0008194, GO:0016740
evm.model.Chr10.631		Unknown protein
evm.model.Chr10.634	tr|A0A4D6KLJ8|A0A4D6KLJ8_VIGUN	Homeobox-leucine zipper protein		GO:0000981, GO:0003677, GO:0005634, GO:0006355, GO:0006357, GO:0043565
evm.model.Chr10.635		Unknown protein
evm.model.Chr10.632	tr|A0A0B2Q263|A0A0B2Q263_GLYSO	UDP-glycosyltransferase 85A7		GO:0008194, GO:0016740, GO:0016757, GO:0047792
evm.model.Chr10.633	tr|A0A0B2Q263|A0A0B2Q263_GLYSO	UDP-glycosyltransferase 85A7		GO:0008194, GO:0016740, GO:0016757, GO:0047792
evm.model.Chr09.532.1.6211316e	tr|I1MHZ7|I1MHZ7_SOYBN	RING-type domain-containing protein		GO:0006511, GO:0016567, GO:0061630
evm.model.Chr10.601	tr|A0A4D6MVA9|A0A4D6MVA9_VIGUN	Cytochrome P450		GO:0004497, GO:0005506, GO:0016491, GO:0016705, GO:0020037, GO:0046872
evm.model.Chr10.602	tr|A0A4D6MUM8|A0A4D6MUM8_VIGUN	Cytochrome P450		GO:0004497, GO:0005506, GO:0016491, GO:0016705, GO:0020037, GO:0046872
evm.model.Chr10.600	tr|A0A4D6MUN8|A0A4D6MUN8_VIGUN	Cytochrome P450		GO:0004497, GO:0005506, GO:0016491, GO:0016705, GO:0020037, GO:0046872
evm.model.Chr08.174.1.6211316a	tr|A0A0B0PKJ5|A0A0B0PKJ5_GOSAR	50S ribosomal L24		GO:0003723, GO:0003735, GO:0005840, GO:0006412
evm.model.Chr10.605	tr|A0A4D6MVI5|A0A4D6MVI5_VIGUN	BSD domain-containing protein
evm.model.Chr10.603	tr|A0A4D6MUM8|A0A4D6MUM8_VIGUN	Cytochrome P450		GO:0004497, GO:0005506, GO:0016491, GO:0016705, GO:0020037, GO:0046872
evm.model.Chr10.604	tr|A0A4D6MUM8|A0A4D6MUM8_VIGUN	Cytochrome P450		GO:0004497, GO:0005506, GO:0016491, GO:0016705, GO:0020037, GO:0046872
evm.model.Chr10.609	tr|A0A0B2Q2F8|A0A0B2Q2F8_GLYSO	Cytochrome b5		GO:0004128, GO:0016020, GO:0016021, GO:0016491, GO:0020037, GO:0046872
evm.model.Chr10.607	tr|A0A4D6MIP0|A0A4D6MIP0_VIGUN	TF-B3 domain-containing protein		GO:0003677, GO:0005634
evm.model.Chr10.608		Unknown protein
evm.model.Chr10.612	tr|A0A445FTL3|A0A445FTL3_GLYSO	Ribonuclease II, chloroplastic/mitochondrial		GO:0003723, GO:0004540, GO:0090501
evm.model.Chr10.613	tr|A0A1S3VEN1|A0A1S3VEN1_VIGRR	transcription factor AS1		GO:0005634, GO:0006351, GO:0010338
evm.model.Chr10.610	tr|C6ZRU1|C6ZRU1_SOYBN	Protein kinase		GO:0000166, GO:0004672, GO:0004674, GO:0005524, GO:0006468, GO:0016301, GO:0016310, GO:0016740
evm.model.Chr10.611	tr|A0A4D6MWD8|A0A4D6MWD8_VIGUN	Expansin		GO:0005576, GO:0005618, GO:0009664, GO:0016020, GO:0071555
evm.model.Chr07.550.1.62113170	tr|A0A0S3SMQ7|A0A0S3SMQ7_PHAAN	Protein kinase domain-containing protein		GO:0004672, GO:0005524, GO:0006468, GO:0016020, GO:0016021
evm.model.Chr09.642.1.6211316f	tr|A0A371ET91|A0A371ET91_MUCPR	Phosphoinositide phosphatase SAC3		GO:0005774, GO:0016020, GO:0016791, GO:0036092, GO:0043813, GO:0046856
evm.model.Chr05.1417.1.62113174	tr|A0A1S3TWM7|A0A1S3TWM7_VIGRR	phosphoglucan phosphatase LSF1, chloroplastic		GO:0004721, GO:0005983, GO:0006470, GO:0008138, GO:0016787
evm.model.Chr03.2381.1.6211317c	tr|A0A1S3UUP4|A0A1S3UUP4_VIGRR	GATA transcription factor 26		GO:0005634, GO:0006355, GO:0008270, GO:0043565, GO:0046872
evm.model.Chr09.1108.1.62113174	tr|A0A4D6NSD9|A0A4D6NSD9_VIGUN	RING-type domain-containing protein
evm.model.Chr05.1128	tr|A0A0L9UKR9|A0A0L9UKR9_PHAAN	DUF4218 domain-containing protein
evm.model.Chr05.1127	tr|A0A0S3RUW2|A0A0S3RUW2_PHAAN	Protein kinase domain-containing protein		GO:0000166, GO:0004672, GO:0004674, GO:0005524, GO:0006468, GO:0016301, GO:0016310, GO:0016740
evm.model.Chr05.1129	sp|Q94B46|FBL74_ARATH	F-box/LRR-repeat protein At4g14096		GO:0003674, GO:0005575, GO:0008150
evm.model.Chr05.1120	tr|V7B7V9|V7B7V9_PHAVU	Alba domain-containing protein		GO:0003676
evm.model.Chr05.1122	sp|Q8GXU5|SDI1_ARATH	Protein SULFUR DEFICIENCY-INDUCED 1		GO:0005515, GO:0005634, GO:0006792, GO:0010438, GO:0010439, GO:0017053
evm.model.Chr05.1121		Unknown protein
evm.model.Chr05.1124	tr|T2DMW7|T2DMW7_PHAVU	Vesicle-associated membrane protein		GO:0016020, GO:0016021, GO:0016192
evm.model.Chr05.1123	sp|Q8GXU5|SDI1_ARATH	Protein SULFUR DEFICIENCY-INDUCED 1		GO:0005515, GO:0005634, GO:0006792, GO:0010438, GO:0010439, GO:0017053
evm.model.Chr05.1126	tr|G7L1B6|G7L1B6_MEDTR	DUF3685 family protein
evm.model.Chr05.1125	tr|A0A1S3T749|A0A1S3T749_VIGRR	vesicle-associated membrane protein 722		GO:0016020, GO:0016021, GO:0016192
evm.model.Chr05.1117		Unknown protein
evm.model.Chr05.1119	tr|A0A4D6NFX2|A0A4D6NFX2_VIGUN	Ribonucleases P/MRP protein subunit RPP25		GO:0003676
evm.model.Chr05.1118	tr|A0A2K3L736|A0A2K3L736_TRIPR	F-box/kelch-repeat protein at3g24760-like protein		GO:0005737
evm.model.Chr05.1111	tr|A0A1S3TSD6|A0A1S3TSD6_VIGRR	protein RALF-like 33		GO:0005576
evm.model.Chr05.1110	tr|A0A371HS79|A0A371HS79_MUCPR	RINT1-like protein MAG2		GO:0005783, GO:0048193
evm.model.Chr05.1113	tr|A0A444Z700|A0A444Z700_ARAHY	TPR_REGION domain-containing protein		GO:0016020, GO:0016021
evm.model.Chr05.1112	tr|A0A0S3RUV8|A0A0S3RUV8_PHAAN	Pectate lyase		GO:0005618, GO:0016829, GO:0030570, GO:0045490, GO:0046872
evm.model.Chr05.1115	tr|A0A4D6NFX2|A0A4D6NFX2_VIGUN	Ribonucleases P/MRP protein subunit RPP25		GO:0003676
evm.model.Chr05.1114	tr|A0A0S3RVE3|A0A0S3RVE3_PHAAN	Protein kinase domain-containing protein		GO:0000166, GO:0004672, GO:0004674, GO:0005524, GO:0006468, GO:0016301, GO:0016310, GO:0016740
evm.model.Chr05.1140	tr|A0A4D6NSF5|A0A4D6NSF5_VIGUN	DNA-directed RNA polymerase subunit beta		GO:0003677, GO:0003899, GO:0006351, GO:0016740, GO:0016779, GO:0032549, GO:0046872
evm.model.Chr05.1149	tr|A0A1S3TWD0|A0A1S3TWD0_VIGRR	phosphatidylinositol/phosphatidylcholine transfer protein SFH9 isoform X1		GO:0016020, GO:0016021
evm.model.Chr05.1142	tr|A0A1S3TUJ5|A0A1S3TUJ5_VIGRR	cytochrome b5		GO:0016020, GO:0016021, GO:0020037, GO:0046872
evm.model.Chr05.1141	tr|A0A4D6NHF8|A0A4D6NHF8_VIGUN	L-arabinokinase		GO:0016301, GO:0016310
evm.model.Chr05.1144		Unknown protein
evm.model.Chr05.1143	tr|T2DNF1|T2DNF1_PHAVU	60S ribosomal protein L13a		GO:0003735, GO:0005840, GO:0006412, GO:0015934
evm.model.Chr05.1146	tr|A0A1S2Z3B2|A0A1S2Z3B2_CICAR	transcription factor HY5-like		GO:0000981, GO:0003677, GO:0003700, GO:0005634, GO:0006355, GO:0045944
evm.model.Chr05.1145	tr|A0A4D6NG83|A0A4D6NG83_VIGUN	Serine incorporator/TMS membrane protein		GO:0016020, GO:0016021
evm.model.Chr05.1148	tr|A0A3Q0ENF0|A0A3Q0ENF0_VIGRR	sodium/potassium/calcium exchanger 1-like isoform X1
evm.model.Chr05.1147		Unknown protein
evm.model.Chr08.862.1.62113171	tr|A0A4D6MLY9|A0A4D6MLY9_VIGUN	WRKY transcription factor 33		GO:0003677, GO:0003700, GO:0005634, GO:0006355, GO:0043565
evm.model.Chr05.1139	tr|A0A4D6KUJ2|A0A4D6KUJ2_VIGUN	MHD domain-containing protein		GO:0015031, GO:0016020, GO:0016021, GO:0016192, GO:0048193
evm.model.Chr05.1138		Unknown protein
evm.model.Chr05.1131		Unknown protein
evm.model.Chr05.1130	tr|A0A1S3TWA4|A0A1S3TWA4_VIGRR	thiamine-repressible mitochondrial transport protein THI74 isoform X1		GO:0016020, GO:0016021, GO:0022857, GO:0055085
evm.model.Chr05.1133	tr|A0A445FU38|A0A445FU38_GLYSO	Protein root UVB sensitive 4 isoform A		GO:0016020, GO:0016021
evm.model.Chr05.1132	tr|A0A0S3RVA6|A0A0S3RVA6_PHAAN	PPPDE domain-containing protein		GO:0006508, GO:0008233
evm.model.Chr05.1135	tr|A0A0B2PD30|A0A0B2PD30_GLYSO	E3 ubiquitin-protein ligase PRT1		GO:0008270, GO:0016874, GO:0046872
evm.model.Chr05.1134	tr|A0A1S3TWG5|A0A1S3TWG5_VIGRR	transcriptional corepressor LEUNIG_HOMOLOG isoform X2		GO:0003714, GO:0045892
evm.model.Chr05.1137	tr|A0A4D6NCI5|A0A4D6NCI5_VIGUN	Cyclin-dependent kinase inhibitor		GO:0004860, GO:0004861, GO:0005634, GO:0005654, GO:0045736
evm.model.Chr05.1136		Unknown protein
evm.model.Chr05.1160	tr|A0A4D6NCJ3|A0A4D6NCJ3_VIGUN	2-oxoglutarate-dependent dioxygenase		GO:0016491, GO:0051213
evm.model.Chr05.1162	sp|Q9SMT9|FBD9_ARATH	FBD-associated F-box protein At3g49020		GO:0005634, GO:0008150
evm.model.Chr05.1161	tr|A0A1S3TT99|A0A1S3TT99_VIGRR	1-aminocyclopropane-1-carboxylate oxidase homolog 1		GO:0016491, GO:0046872
evm.model.Chr05.1164	tr|A0A1S3TUF8|A0A1S3TUF8_VIGRR	protein XRI1 isoform X1		GO:0007140, GO:0007143
evm.model.Chr05.1163	tr|A0A0S3RUR4|A0A0S3RUR4_PHAAN	ER lumen protein-retaining receptor		GO:0005783, GO:0005789, GO:0006621, GO:0015031, GO:0016020, GO:0016021, GO:0046923
evm.model.Chr05.1166	tr|A0A2Z6LT08|A0A2Z6LT08_TRISU	RING-type domain-containing protein		GO:0046872
evm.model.Chr05.1165	tr|A0A4D6NCE0|A0A4D6NCE0_VIGUN	Purple acid phosphatase		GO:0003993, GO:0016311, GO:0016787, GO:0046872
evm.model.Chr05.1168	tr|A0A151T3T7|A0A151T3T7_CAJCA	E3 ubiquitin-protein ligase RING2		GO:0046872
evm.model.Chr05.1167	tr|A0A1S3TTF3|A0A1S3TTF3_VIGRR	beta-amyrin 24-hydroxylase		GO:0004497, GO:0005506, GO:0016020, GO:0016021, GO:0016491, GO:0016705, GO:0020037, GO:0046872
evm.model.Chr05.1169	tr|A0A0S3RUS9|A0A0S3RUS9_PHAAN	Small ubiquitin-related modifier		GO:0005634
evm.model.Chr05.1151	tr|A0A1S3TV06|A0A1S3TV06_VIGRR	chromatin modification-related protein EAF1 B isoform X3		GO:0005634, GO:0006325
evm.model.Chr05.1150	tr|A0A0L9UNK3|A0A0L9UNK3_PHAAN	GRAS domain-containing protein		GO:0005634
evm.model.Chr05.1153	sp|Q9FKC3|PP424_ARATH	Pentatricopeptide repeat-containing protein At5g48730, chloroplastic		GO:0009507, GO:0009536
evm.model.Chr05.1152		Unknown protein
evm.model.Chr05.1154	tr|A0A0B2PTA3|A0A0B2PTA3_GLYSO	G-type lectin S-receptor-like serine/threonine-protein kinase		GO:0004672, GO:0005524, GO:0006468, GO:0016020, GO:0016021, GO:0016301, GO:0016310, GO:0016740, GO:0030246, GO:0048544, GO:0106310, GO:0106311
evm.model.Chr05.1157	tr|A0A3Q0EWF0|A0A3Q0EWF0_VIGRR	Receptor-like serine/threonine-protein kinase		GO:0000166, GO:0004672, GO:0004674, GO:0005524, GO:0006468, GO:0016020, GO:0016021, GO:0016301, GO:0016310, GO:0016740, GO:0030246, GO:0048544, GO:0106310, GO:0106311
evm.model.Chr05.1156	tr|A0A3Q0EVT5|A0A3Q0EVT5_VIGRR	Receptor-like serine/threonine-protein kinase		GO:0000166, GO:0004672, GO:0004674, GO:0005524, GO:0006468, GO:0016020, GO:0016021, GO:0016301, GO:0016310, GO:0016740, GO:0030246, GO:0048544, GO:0106310, GO:0106311
evm.model.Chr05.1159	tr|A0A3Q0EWF0|A0A3Q0EWF0_VIGRR	Receptor-like serine/threonine-protein kinase		GO:0000166, GO:0004672, GO:0004674, GO:0005524, GO:0006468, GO:0016020, GO:0016021, GO:0016301, GO:0016310, GO:0016740, GO:0030246, GO:0048544, GO:0106310, GO:0106311
evm.model.Chr05.1158		Unknown protein
evm.model.Chr05.1180		Unknown protein
evm.model.Chr05.1182	sp|Q9FNJ5|FDL31_ARATH	F-box/FBD/LRR-repeat protein At5g22660		GO:0003674, GO:0008150
evm.model.Chr05.1181		Unknown protein
evm.model.Chr05.1184	tr|A0A4D6NF08|A0A4D6NF08_VIGUN	SAM domain-containing protein
evm.model.Chr05.1183	tr|A0A1S3TSJ1|A0A1S3TSJ1_VIGRR	omega-hydroxypalmitate O-feruloyl transferase		GO:0016740, GO:0016747
evm.model.Chr05.1186	tr|A0A1S3TU40|A0A1S3TU40_VIGRR	Endoplasmic reticulum transmembrane protein		GO:0005783, GO:0005789, GO:0006886, GO:0006888, GO:0015031, GO:0016020, GO:0016021, GO:0016192, GO:0070973
evm.model.Chr05.1185	tr|A0A1S3TX54|A0A1S3TX54_VIGRR	GPI transamidase component PIG-S		GO:0005783, GO:0005789, GO:0006506, GO:0016020, GO:0016021, GO:0016255, GO:0042765
evm.model.Chr05.1188	tr|A0A4D6NDR0|A0A4D6NDR0_VIGUN	Cell division control protein 45		GO:0005634, GO:0006260, GO:0006270, GO:0007049, GO:0051301
evm.model.Chr05.1187	sp|Q8GYN5|RIN4_ARATH	RPM1-interacting protein 4		GO:0002237, GO:0002376, GO:0002758, GO:0005515, GO:0005829, GO:0005886, GO:0006468, GO:0006952, GO:0009626, GO:0012505, GO:0016020, GO:0019897, GO:0034051, GO:0042742, GO:0045087
evm.model.Chr05.1189	tr|A0A4D6NHS3|A0A4D6NHS3_VIGUN	Acyl-[acyl-carrier-protein] hydrolase		GO:0006629, GO:0006631, GO:0006633, GO:0009507, GO:0009536, GO:0016787, GO:0016790
evm.model.Chr05.1171	tr|A0A0B2QNH5|A0A0B2QNH5_GLYSO	Endoribonuclease Dicer like 2		GO:0000166, GO:0003676, GO:0003723, GO:0004386, GO:0004518, GO:0004519, GO:0004525, GO:0005524, GO:0006396, GO:0016787, GO:0016891, GO:0031047, GO:0090305, GO:0090501, GO:0090502
evm.model.Chr05.1170		Unknown protein
evm.model.Chr05.1173	sp|Q9SV82|FBD40_ARATH	FBD-associated F-box protein At4g10400		GO:0005515, GO:0008150
evm.model.Chr05.1172	sp|Q84X02|FBD7_ARATH	FBD-associated F-box protein At2g26860		GO:0005515, GO:0008150
evm.model.Chr05.1175	sp|Q84X02|FBD7_ARATH	FBD-associated F-box protein At2g26860		GO:0005515, GO:0008150
evm.model.Chr05.1174	sp|Q9SMT9|FBD9_ARATH	FBD-associated F-box protein At3g49020		GO:0005634, GO:0008150
evm.model.Chr05.1177	sp|Q9SMT9|FBD9_ARATH	FBD-associated F-box protein At3g49020		GO:0005634, GO:0008150
evm.model.Chr05.1176	sp|Q84X02|FBD7_ARATH	FBD-associated F-box protein At2g26860		GO:0005515, GO:0008150
evm.model.Chr05.1179		Unknown protein
evm.model.Chr05.1178	sp|Q9SV82|FBD40_ARATH	FBD-associated F-box protein At4g10400		GO:0005515, GO:0008150
evm.model.Chr01.2350.1.6211317b	tr|A0A1S3VTG9|A0A1S3VTG9_VIGRR	Glycosyltransferase		GO:0008194, GO:0016740, GO:0016757
evm.model.Chr09.840	tr|G7INC3|G7INC3_MEDTR	Cationic amino acid transporter		GO:0003333, GO:0005313, GO:0005886, GO:0006865, GO:0015171, GO:0015189, GO:0015813, GO:0016020, GO:0016021, GO:0022857, GO:0051938, GO:0055085, GO:1903401, GO:1905039
evm.model.Chr09.841	tr|A0A4D6NJW2|A0A4D6NJW2_VIGUN	Structure-specific endonuclease subunit SLX1		GO:0004519, GO:0090305
evm.model.Chr09.842	tr|G7INC3|G7INC3_MEDTR	Cationic amino acid transporter		GO:0003333, GO:0005313, GO:0005886, GO:0006865, GO:0015171, GO:0015189, GO:0015813, GO:0016020, GO:0016021, GO:0022857, GO:0051938, GO:0055085, GO:1903401, GO:1905039
evm.model.Chr09.847	tr|A0A4D6NJX2|A0A4D6NJX2_VIGUN	Cytochrome P450		GO:0004497, GO:0005506, GO:0016020, GO:0016021, GO:0016491, GO:0016705, GO:0020037, GO:0046872
evm.model.Chr09.848	tr|A0A4D6NKV5|A0A4D6NKV5_VIGUN	Cytochrome P450		GO:0005506, GO:0016020, GO:0016021, GO:0016705, GO:0020037
evm.model.Chr09.849	tr|A0A4D6NJX2|A0A4D6NJX2_VIGUN	Cytochrome P450		GO:0004497, GO:0005506, GO:0016020, GO:0016021, GO:0016491, GO:0016705, GO:0020037, GO:0046872
evm.model.Chr09.843	tr|A0A2K3PCF4|A0A2K3PCF4_TRIPR	MOSC domain-containing protein mitochondrial-like		GO:0003824, GO:0030151, GO:0030170
evm.model.Chr09.844	tr|A0A445IWW6|A0A445IWW6_GLYSO	Mitochondrial amidoxime-reducing component 1		GO:0003824, GO:0030151, GO:0030170
evm.model.Chr09.845	tr|A0A1S3U7W2|A0A1S3U7W2_VIGRR	vacuolar-sorting receptor 6		GO:0005509, GO:0005794, GO:0016020, GO:0016021
evm.model.Chr09.846	tr|A0A4D6NIT3|A0A4D6NIT3_VIGUN	Carboxypeptidase		GO:0004180, GO:0004185, GO:0005576, GO:0006508, GO:0008233, GO:0016787
evm.model.Chr09.850	tr|A0A4D6NJM7|A0A4D6NJM7_VIGUN	Carboxypeptidase		GO:0004180, GO:0004185, GO:0005576, GO:0006508, GO:0008233, GO:0016787
evm.model.Chr09.851	tr|A0A4D6NHA5|A0A4D6NHA5_VIGUN	Cytochrome P450		GO:0004497, GO:0005506, GO:0016020, GO:0016021, GO:0016491, GO:0016705, GO:0020037, GO:0046872
evm.model.Chr09.852	tr|E9L558|E9L558_SOYBN	CLE12 protein		GO:0010087, GO:0010089, GO:0033612, GO:0048046
evm.model.Chr09.853	tr|A0A4D6NHT7|A0A4D6NHT7_VIGUN	Peroxidase		GO:0004601, GO:0005576, GO:0006979, GO:0016491, GO:0020037, GO:0042744, GO:0046872, GO:0098869
evm.model.Chr09.858	AT1G30850.1	root hair specific 4
evm.model.Chr09.859	tr|A0A4D6NKP8|A0A4D6NKP8_VIGUN	Purine permease		GO:0005345, GO:0006863, GO:0015211, GO:0015860, GO:0016020, GO:0016021, GO:1904823
evm.model.Chr09.854	tr|A0A0S3RHW7|A0A0S3RHW7_PHAAN	Protein kinase domain-containing protein		GO:0000166, GO:0004672, GO:0005524, GO:0006468, GO:0016020, GO:0016021, GO:0016301, GO:0016310, GO:0016740
evm.model.Chr09.855	tr|A0A445GTZ9|A0A445GTZ9_GLYSO	Fasciclin-like arabinogalactan protein 4		GO:0016020, GO:0016021
evm.model.Chr09.856	tr|A0A4D6NJY5|A0A4D6NJY5_VIGUN	Glycosyltransferase family 92 protein		GO:0016020, GO:0016021, GO:0016740, GO:0016757
evm.model.Chr09.857		Unknown protein
evm.model.Chr09.861	tr|A0A4D6NHU7|A0A4D6NHU7_VIGUN	DNA helicase		GO:0000166, GO:0003677, GO:0003678, GO:0004386, GO:0005524, GO:0005634, GO:0006260, GO:0006270, GO:0016787, GO:0032508, GO:0042555
evm.model.Chr09.862	tr|A0A371HTF5|A0A371HTF5_MUCPR	Transcription factor GTE1		GO:0005634, GO:0006355
evm.model.Chr09.863	tr|A0A6J1AUB1|A0A6J1AUB1_9ROSI	nucleolar protein 58
evm.model.Chr09.864	sp|Q944A6|SNF4_ARATH	Sucrose nonfermenting 4-like protein		GO:0000266, GO:0004674, GO:0005515, GO:0005634, GO:0005737, GO:0005975, GO:0006468, GO:0009507, GO:0009569, GO:0009859, GO:0016208, GO:0016559, GO:0019887, GO:0019900, GO:0019901, GO:0030295, GO:0031588, GO:0032147, GO:0042149, GO:0045859, GO:0046777, GO:0050790, GO:1901982, GO:2000377
evm.model.Chr09.860	tr|A0A4D6NM23|A0A4D6NM23_VIGUN	Purine permease		GO:0005345, GO:0006863, GO:0015211, GO:0015860, GO:0016020, GO:0016021, GO:1904823
evm.model.Chr09.869	tr|A0A4D6NKY1|A0A4D6NKY1_VIGUN	Nucleolar protein 12		GO:0003690, GO:0006353, GO:0006355
evm.model.Chr09.865	tr|A0A4D6NJZ5|A0A4D6NJZ5_VIGUN	CW-type domain-containing protein		GO:0008270
evm.model.Chr09.866	tr|A0A0L9TBF6|A0A0L9TBF6_PHAAN	Fe2OG dioxygenase domain-containing protein		GO:0016491, GO:0046872
evm.model.Chr09.867	tr|A0A1S3U6I8|A0A1S3U6I8_VIGRR	cullin-1		GO:0006511, GO:0031625
evm.model.Chr09.868	tr|A0A4D6NN15|A0A4D6NN15_VIGUN	Nuclear transcription factor Y		GO:0001228, GO:0003677, GO:0005634, GO:0006355, GO:0016602, GO:0043565, GO:0045944, GO:0046982
evm.model.Chr09.872	tr|A0A4D6NJP8|A0A4D6NJP8_VIGUN	Nucleolar protein 12		GO:0003690, GO:0006353, GO:0006355
evm.model.Chr09.873	tr|A0A4D6NHD1|A0A4D6NHD1_VIGUN	NADH dehydrogenase [ubiquinone] 1 alpha subcomplex assembly factor 4		GO:0032981
evm.model.Chr09.874	tr|A0A1S3U1H8|A0A1S3U1H8_VIGRR	mitochondrial thiamine diphosphate carrier 2		GO:0016020, GO:0016021, GO:0055085
evm.model.Chr11.1399.1.62113170	tr|A0A4D6LI79|A0A4D6LI79_VIGUN	V-type proton ATPase subunit a		GO:0000220, GO:0006811, GO:0015078, GO:0016020, GO:0016021, GO:0033179, GO:1902600
evm.model.Chr09.875	tr|V7AZA8|V7AZA8_PHAVU	C2 domain-containing protein		GO:0016020, GO:0016021
evm.model.Chr09.870	tr|A0A4D6NHM7|A0A4D6NHM7_VIGUN	Nucleolar protein 12		GO:0003690, GO:0006353, GO:0006355
evm.model.Chr09.871	tr|A0A1S3V8N3|A0A1S3V8N3_VIGRR	AUGMIN subunit 2		GO:0000278, GO:0000911, GO:0007020, GO:0031023, GO:0051225
evm.model.Chr09.876	tr|A0A371EIW2|A0A371EIW2_MUCPR	Flowering-promoting factor 1-like protein 1		GO:0009909
evm.model.Chr09.877	tr|A0A3S3PIM6|A0A3S3PIM6_9MAGN	Flowering-promoting factor 1-like protein 1		GO:0009909
evm.model.Chr09.878	tr|A0A1S3U7R0|A0A1S3U7R0_VIGRR	vesicle-associated membrane protein 724		GO:0016020, GO:0016021, GO:0016192
evm.model.Chr09.879		Unknown protein
evm.model.Chr09.807	tr|A0A2K3LDB2|A0A2K3LDB2_TRIPR	UPF0481 plant-like protein		GO:0016020, GO:0016021
evm.model.Chr09.808	tr|A0A0S3RHP3|A0A0S3RHP3_PHAAN	Glyco_hydro_18 domain-containing protein		GO:0005975
evm.model.Chr09.809	tr|A0A0S3RHP3|A0A0S3RHP3_PHAAN	Glyco_hydro_18 domain-containing protein		GO:0005975
evm.model.Chr09.803	tr|A0A0S3RI47|A0A0S3RI47_PHAAN	HMA domain-containing protein		GO:0000166, GO:0005524, GO:0006812, GO:0016020, GO:0016021, GO:0019829, GO:0034220, GO:0046872, GO:0098655
evm.model.Chr09.804	tr|C6ZRQ1|C6ZRQ1_SOYBN	Protein kinase family protein		GO:0000166, GO:0004672, GO:0004674, GO:0005524, GO:0006468, GO:0016301, GO:0016310, GO:0016740
evm.model.Chr09.805	tr|A0A0B2SGR8|A0A0B2SGR8_GLYSO	Ankyrin repeat-containing protein		GO:0016020, GO:0016021
evm.model.Chr09.806	tr|A0A2K3LDB2|A0A2K3LDB2_TRIPR	UPF0481 plant-like protein		GO:0016020, GO:0016021
evm.model.Chr09.800	tr|A0A4D6NLE3|A0A4D6NLE3_VIGUN	Cd2+/Zn2+-exporting ATPase		GO:0000166, GO:0004672, GO:0004674, GO:0005524, GO:0006468, GO:0006812, GO:0016020, GO:0016021, GO:0016301, GO:0016310, GO:0016740, GO:0019829, GO:0034220, GO:0046872, GO:0098655
evm.model.Chr09.801	tr|A0A0L9UBA4|A0A0L9UBA4_PHAAN	Protein kinase domain-containing protein		GO:0004672, GO:0005524, GO:0006468
evm.model.Chr09.802	tr|C6ZS15|C6ZS15_SOYBN	Protein kinase		GO:0000166, GO:0004672, GO:0004674, GO:0005524, GO:0006468, GO:0016301, GO:0016310, GO:0016740
evm.model.Chr09.818	tr|A0A1S3VVZ9|A0A1S3VVZ9_VIGRR	ethylene-responsive transcription factor ERF098-like		GO:0003677, GO:0003700, GO:0005634, GO:0006355
evm.model.Chr09.819	tr|A0A3Q0FC66|A0A3Q0FC66_VIGRR	acidic leucine-rich nuclear phosphoprotein 32-related protein-like
evm.model.Chr09.1924.1.6211317a	tr|A0A4D6NUE9|A0A4D6NUE9_VIGUN	Cryptochrome 1		GO:0009785, GO:0009882, GO:0018298
evm.model.Chr09.814	tr|V7CCZ1|V7CCZ1_PHAVU	ANK_REP_REGION domain-containing protein		GO:0016020, GO:0016021
evm.model.Chr09.815	tr|A0A4D6MLZ7|A0A4D6MLZ7_VIGUN	Gnk2-homologous domain-containing protein
evm.model.Chr09.816		Unknown protein
evm.model.Chr09.817	tr|A0A1S3W1A3|A0A1S3W1A3_VIGRR	ethylene-responsive transcription factor ERF098-like		GO:0003677, GO:0003700, GO:0005634, GO:0006355
evm.model.Chr09.810	tr|G7IG49|G7IG49_MEDTR	UPF0481 plant-like protein		GO:0016020, GO:0016021
evm.model.Chr09.811	tr|A0A0S3RHT2|A0A0S3RHT2_PHAAN	ANK_REP_REGION domain-containing protein		GO:0016020, GO:0016021
evm.model.Chr09.812	tr|V7CCY7|V7CCY7_PHAVU	ANK_REP_REGION domain-containing protein		GO:0016020, GO:0016021
evm.model.Chr09.813	tr|A0A0S3RI55|A0A0S3RI55_PHAAN	ANK_REP_REGION domain-containing protein		GO:0016020, GO:0016021
evm.model.Chr09.829	tr|A0A371EB96|A0A371EB96_MUCPR	Copper-transporting ATPase RAN1		GO:0000166, GO:0005507, GO:0005524, GO:0006812, GO:0016020, GO:0016021, GO:0019829, GO:0034220, GO:0046872, GO:0098655
evm.model.Chr05.1106	tr|A0A072TZI2|A0A072TZI2_MEDTR	LRR receptor-like kinase family protein		GO:0000166, GO:0004672, GO:0004674, GO:0005524, GO:0005886, GO:0006468, GO:0016020, GO:0016021, GO:0016301, GO:0016310, GO:0016740
evm.model.Chr05.1105	tr|A0A371ETR6|A0A371ETR6_MUCPR	APO protein 1, chloroplastic		GO:0003723, GO:0016020, GO:0016021
evm.model.Chr05.1108	tr|A0A4D6NFZ8|A0A4D6NFZ8_VIGUN	TATA-binding protein-associated factor		GO:0016020, GO:0016021
evm.model.Chr05.1107		Unknown protein
evm.model.Chr09.820	tr|A0A1S3VZI3|A0A1S3VZI3_VIGRR	ethylene-responsive transcription factor ERF098-like		GO:0003677, GO:0003700, GO:0005634, GO:0006355
evm.model.Chr05.1109	tr|A0A0S3RUX2|A0A0S3RUX2_PHAAN	Protein kinase domain-containing protein		GO:0004672, GO:0005524, GO:0006468, GO:0016020, GO:0016021
evm.model.Chr09.825	tr|A0A392MQ24|A0A392MQ24_9FABA	B3 domain-containing protein		GO:0003677, GO:0005634
evm.model.Chr09.826	tr|A0A371HLX4|A0A371HLX4_MUCPR	Histone-lysine N-methyltransferase ATXR7		GO:0008168, GO:0016740, GO:0032259, GO:0042800, GO:0051568
evm.model.Chr01.1043.1.62113170	tr|A0A4D6M733|A0A4D6M733_VIGUN	Protein kinase		GO:0000166, GO:0004672, GO:0005524, GO:0006468, GO:0016301, GO:0016310, GO:0016740
evm.model.Chr05.1100	tr|A0A1S3VMG9|A0A1S3VMG9_VIGRR	pentatricopeptide repeat-containing protein isoform X2
evm.model.Chr09.827	tr|A0A4D6NLY8|A0A4D6NLY8_VIGUN	60S ribosomal protein L27		GO:0003735, GO:0005840, GO:0006412
evm.model.Chr09.828	tr|A0A4D6NLY8|A0A4D6NLY8_VIGUN	60S ribosomal protein L27		GO:0003735, GO:0005840, GO:0006412
evm.model.Chr05.1102	tr|A0A4D6N849|A0A4D6N849_VIGUN	Calcium-binding protein CML		GO:0005509
evm.model.Chr09.821	tr|A0A4D6NKJ1|A0A4D6NKJ1_VIGUN	Potassium transporter		GO:0005886, GO:0006811, GO:0006813, GO:0015079, GO:0016020, GO:0016021, GO:0071805
evm.model.Chr05.1101	tr|A0A072TZR8|A0A072TZR8_MEDTR	DUF674 family protein
evm.model.Chr09.822	sp|P51327|FTSH_PORPU	ATP-dependent zinc metalloprotease FtsH		GO:0000166, GO:0004176, GO:0004222, GO:0005524, GO:0006508, GO:0008233, GO:0008237, GO:0008270, GO:0009507, GO:0009535, GO:0009536, GO:0009579, GO:0016020, GO:0016021, GO:0016787, GO:0030163, GO:0046872
evm.model.Chr05.1104	tr|A0A1S3TAV6|A0A1S3TAV6_VIGRR	sugar transport protein 10-like		GO:0008643, GO:0016020, GO:0016021, GO:0022857, GO:0055085
evm.model.Chr09.823	sp|Q41741|IF4A_MAIZE	Eukaryotic initiation factor 4A		GO:0000166, GO:0002183, GO:0003676, GO:0003723, GO:0003724, GO:0003743, GO:0004386, GO:0005524, GO:0005634, GO:0005737, GO:0006412, GO:0006413, GO:0016787
evm.model.Chr05.1103	tr|A0A072U0Z8|A0A072U0Z8_MEDTR	B3 domain transcription factor		GO:0003677, GO:0005634
evm.model.Chr09.824	tr|A0A4D6NIQ1|A0A4D6NIQ1_VIGUN	tRNA-intron endonuclease		GO:0004519, GO:0090305
evm.model.Chr09.830	sp|Q9LIE6|VQ22_ARATH	VQ motif-containing protein 22		GO:0005515, GO:0005634
evm.model.Chr09.831	sp|Q8S2G4|GCD1_ORYSJ	Protein GAMETE CELL DEFECTIVE 1, mitochondrial		GO:0005739, GO:0007006, GO:0007033, GO:0007154, GO:0007275, GO:0009555, GO:0009793, GO:0009846, GO:0009960, GO:0010342, GO:0010468, GO:0010581, GO:0043067, GO:0048229, GO:0048868, GO:0051647
evm.model.Chr09.836	tr|A0A0S3RHU4|A0A0S3RHU4_PHAAN	Cellulose synthase		GO:0005886, GO:0016020, GO:0016021, GO:0016740, GO:0016757, GO:0016760, GO:0030244, GO:0046872, GO:0071555
evm.model.Chr09.837	tr|A0A1S3U2E1|A0A1S3U2E1_VIGRR	polygalacturonase QRT3		GO:0004650, GO:0005618
evm.model.Chr09.838	tr|A0A4D6NMY1|A0A4D6NMY1_VIGUN	Allantoate deiminase		GO:0005783, GO:0016787, GO:0016813
evm.model.Chr09.839	tr|A0A3Q0EY94|A0A3Q0EY94_VIGRR	haloacid dehalogenase-like hydrolase domain-containing protein 3		GO:0016787
evm.model.Chr09.832	tr|A0A0B2ST81|A0A0B2ST81_GLYSO	Protein TRIGALACTOSYLDIACYLGLYCEROL 4, chloroplastic		GO:0034196, GO:0070300, GO:1990052
evm.model.Chr09.833	tr|A0A0S3RHS2|A0A0S3RHS2_PHAAN	Methyltransf_11 domain-containing protein		GO:0008168
evm.model.Chr09.834	tr|A0A4D6NH85|A0A4D6NH85_VIGUN	Choline-phosphate cytidylyltransferase		GO:0003824, GO:0006629, GO:0008654, GO:0009058, GO:0016740, GO:0016779
evm.model.Chr09.835	tr|A0A4D6NLZ8|A0A4D6NLZ8_VIGUN	E3 ubiquitin-protein ligase		GO:0016020, GO:0016021
evm.model.Chr11.143	tr|A0A0L9U137|A0A0L9U137_PHAAN	Sulfotransferase		GO:0005737, GO:0008146, GO:0016740
evm.model.Chr11.144	tr|A0A4D6LAU8|A0A4D6LAU8_VIGUN	Sulfotransferase		GO:0005737, GO:0008146, GO:0016740
evm.model.Chr11.145	tr|A0A4D6LAU4|A0A4D6LAU4_VIGUN	Sulfotransferase		GO:0005737, GO:0008146, GO:0016740
evm.model.Chr11.146	tr|A0A4D6LB24|A0A4D6LB24_VIGUN	Sulfotransferase		GO:0005737, GO:0008146, GO:0016740
evm.model.Chr11.147	tr|A0A4D6LBG0|A0A4D6LBG0_VIGUN	Sulfotransferase		GO:0005737, GO:0008146, GO:0016740
evm.model.Chr11.148	tr|A0A4D6LAV1|A0A4D6LAV1_VIGUN	Sulfotransferase		GO:0005737, GO:0008146, GO:0016740
evm.model.Chr11.149	tr|A0A1S3UE39|A0A1S3UE39_VIGRR	Sulfotransferase		GO:0005737, GO:0008146, GO:0016740
evm.model.Chr11.140	tr|A0A4D6LAU0|A0A4D6LAU0_VIGUN	Sulfotransferase		GO:0005737, GO:0008146, GO:0016740
evm.model.Chr11.141	tr|V7BPL0|V7BPL0_PHAVU	RRM domain-containing protein		GO:0003676, GO:0003723
evm.model.Chr11.142		Unknown protein
evm.model.Chr11.154		Unknown protein
evm.model.Chr11.155	tr|A0A4D6LB06|A0A4D6LB06_VIGUN	Xanthoxin dehydrogenase		GO:0016491
evm.model.Chr11.156	tr|A0A1S3THY2|A0A1S3THY2_VIGRR	ethylene-responsive transcription factor ERF060		GO:0003677, GO:0003700, GO:0005634, GO:0006355
evm.model.Chr11.157	sp|Q32SG3|LBD6_MAIZE	LOB domain-containing protein 6		GO:0005515, GO:0005634, GO:0007275
evm.model.Chr11.158	tr|A0A6J0ZL56|A0A6J0ZL56_9ROSI	muscle M-line assembly protein unc-89-like isoform X2
evm.model.Chr11.159	tr|A0A4D6LB42|A0A4D6LB42_VIGUN	Choline/ethanolamine kinase		GO:0016301, GO:0016310
evm.model.Chr11.150	tr|A0A4D6MCC7|A0A4D6MCC7_VIGUN	Exocyst subunit Exo70 family protein		GO:0000145, GO:0006887, GO:0015031
evm.model.Chr11.151	tr|A0A4D6LB71|A0A4D6LB71_VIGUN	Sulfotransferase		GO:0005737, GO:0008146, GO:0016740
evm.model.Chr02.1336.1.62113172	tr|A0A445HY16|A0A445HY16_GLYSO	Aminopeptidase P1		GO:0004177, GO:0006508, GO:0016787, GO:0046872, GO:0070006
evm.model.Chr11.152	tr|A0A1S3UDM0|A0A1S3UDM0_VIGRR	early nodulin-75-like
evm.model.Chr11.153		Unknown protein
evm.model.Chr11.121	tr|A0A4D6LAQ4|A0A4D6LAQ4_VIGUN	VQ domain-containing protein		GO:0051091
evm.model.Chr11.122	tr|A0A4D6LAX6|A0A4D6LAX6_VIGUN	Transcription factor TGA		GO:0003700, GO:0006351, GO:0006355, GO:0043565
evm.model.Chr11.123	tr|A0A1S3W1K8|A0A1S3W1K8_VIGRR	NADH dehydrogenase [ubiquinone] 1 alpha subcomplex subunit 6		GO:0005739, GO:0005743, GO:0016020, GO:0070469
evm.model.Chr11.124	tr|A0A4D6LBA6|A0A4D6LBA6_VIGUN	Peptidyl-prolyl cis-trans isomerase		GO:0000413, GO:0003755, GO:0006457, GO:0016853
evm.model.Chr11.125	tr|A0A4D6LB87|A0A4D6LB87_VIGUN	Nucleolar complex protein 2		GO:0005634
evm.model.Chr11.127	tr|A0A0S3S909|A0A0S3S909_PHAAN	DNA-directed RNA polymerase subunit beta		GO:0003677, GO:0003899, GO:0005634, GO:0006351, GO:0016740, GO:0016779, GO:0032549
evm.model.Chr11.128	sp|Q8RX56|UNC13_ARATH	Protein unc-13 homolog		GO:0005737, GO:0005886, GO:0009506, GO:0010118, GO:0016020, GO:0072659
evm.model.Chr11.120	tr|A0A4D6LAP5|A0A4D6LAP5_VIGUN	Ribosome-recycling factor, chloroplastic		GO:0006412
evm.model.Chr11.118	tr|A0A1S3W1L3|A0A1S3W1L3_VIGRR	albumin-1		GO:0035821, GO:0045735, GO:0090729
evm.model.Chr11.119	tr|A0A1S3W1L3|A0A1S3W1L3_VIGRR	albumin-1		GO:0035821, GO:0045735, GO:0090729
evm.model.Chr11.1033.1.6211316c	tr|A0A371HLW3|A0A371HLW3_MUCPR	LanC-like protein GCL2		GO:0005975
evm.model.Chr11.132	tr|A0A4D6LAW3|A0A4D6LAW3_VIGUN	Serine/threonine-protein kinase PBS1		GO:0000166, GO:0004672, GO:0005524, GO:0006468, GO:0016020, GO:0016021, GO:0016301, GO:0016310, GO:0016740, GO:0030247
evm.model.Chr11.133	tr|A0A445I7A6|A0A445I7A6_GLYSO	Protein LNK3		GO:0006355, GO:0007623
evm.model.Chr11.134	tr|A0A1S3TFU3|A0A1S3TFU3_VIGRR	protein MIZU-KUSSEI 1		GO:0010274
evm.model.Chr11.135	tr|A0A1S3TFV5|A0A1S3TFV5_VIGRR	methyltransferase-like protein 17, mitochondrial isoform X1		GO:0005739, GO:0006412, GO:0008168, GO:0016740, GO:0032259
evm.model.Chr11.136	tr|A0A4D6LAV5|A0A4D6LAV5_VIGUN	Sulfotransferase		GO:0005737, GO:0008146, GO:0016740
evm.model.Chr11.137	tr|A0A4D6LB52|A0A4D6LB52_VIGUN	Sulfotransferase		GO:0005737, GO:0008146, GO:0016740
evm.model.Chr11.138	tr|A0A4D6LAT6|A0A4D6LAT6_VIGUN	Sulfotransferase		GO:0005737, GO:0008146, GO:0016740
evm.model.Chr11.139	tr|A0A4D6LB14|A0A4D6LB14_VIGUN	Sulfotransferase		GO:0005737, GO:0008146, GO:0016740
evm.model.Chr11.130	tr|A0A4D6LBK1|A0A4D6LBK1_VIGUN	U4/U6.U5 tri-snRNP-associated protein 1		GO:0000398, GO:0005634
evm.model.Chr11.131	tr|A0A4D6LAR6|A0A4D6LAR6_VIGUN	Beta-glucosidase		GO:0004553, GO:0005975, GO:0016787
evm.model.Chr11.129	tr|A0A0S3S917|A0A0S3S917_PHAAN	Exonuclease domain-containing protein		GO:0003676
evm.model.Chr11.100	tr|A0A1S3VXA4|A0A1S3VXA4_VIGRR	two-component response regulator ARR8		GO:0000160, GO:0016301, GO:0016310
evm.model.Chr11.101	tr|A0A1S3VWP9|A0A1S3VWP9_VIGRR	protein NRT1/ PTR FAMILY 5.4		GO:0006857, GO:0016020, GO:0016021, GO:0022857, GO:0055085
evm.model.Chr11.102	tr|A0A0B2R080|A0A0B2R080_GLYSO	Pentatricopeptide repeat-containing protein		GO:0016020, GO:0016021
evm.model.Chr11.103	tr|A0A0B2REI6|A0A0B2REI6_GLYSO	50S ribosomal protein L13		GO:0003735, GO:0005840, GO:0006412
evm.model.Chr11.104	tr|A0A4D6LAZ8|A0A4D6LAZ8_VIGUN	DNA-directed RNA polymerase subunit		GO:0003677, GO:0003899, GO:0006351, GO:0016740, GO:0016779, GO:0046872
evm.model.Chr11.106	tr|A0A1S3VWP5|A0A1S3VWP5_VIGRR	prefoldin subunit 1		GO:0006457, GO:0016272, GO:0051082
evm.model.Chr10.779	tr|A0A445F336|A0A445F336_GLYSO	LINE-1 retrotransposable element ORF2 protein
evm.model.Chr10.784	tr|A0A4D6MPG8|A0A4D6MPG8_VIGUN	Arabinose-5-phosphate isomerase		GO:0016853
evm.model.Chr09.883	tr|A0A1S3TYW0|A0A1S3TYW0_VIGRR	translocator protein homolog		GO:0016020, GO:0016021
evm.model.Chr10.785	tr|A0A0S3SXA2|A0A0S3SXA2_PHAAN	BZIP domain-containing protein		GO:0003700, GO:0006355
evm.model.Chr09.884	tr|A0A1S3U8A0|A0A1S3U8A0_VIGRR	xyloglucan 6-xylosyltransferase 2		GO:0000139, GO:0016020, GO:0016021, GO:0016740, GO:0016757
evm.model.Chr10.782	tr|A0A4D6MRE1|A0A4D6MRE1_VIGUN	Ammonium transporter		GO:0005887, GO:0008519, GO:0015696, GO:0016020, GO:0016021, GO:0072488
evm.model.Chr10.783	tr|A0A0S3SX62|A0A0S3SX62_PHAAN	Actin-related protein 2/3 complex subunit 4		GO:0003779, GO:0005737, GO:0005856, GO:0005885, GO:0015629, GO:0030041, GO:0030833, GO:0034314
evm.model.Chr09.886	tr|I1L0Z8|I1L0Z8_SOYBN	TOG domain-containing protein		GO:0000226, GO:0005881, GO:0008017
evm.model.Chr10.788	tr|A0A151RU64|A0A151RU64_CAJCA	Ethylene-overproduction protein 1		GO:0010105
evm.model.Chr10.789		Unknown protein
evm.model.Chr09.880	tr|A0A1S3U472|A0A1S3U472_VIGRR	heavy metal-associated isoprenylated plant protein 35-like		GO:0046872
evm.model.Chr10.786	tr|A0A4D6N2K3|A0A4D6N2K3_VIGUN	DnaJ-like protein subfamily C member 8
evm.model.Chr09.881	tr|A0A0L9TBG7|A0A0L9TBG7_PHAAN	PPM-type phosphatase domain-containing protein		GO:0004722, GO:0006470, GO:0016791
evm.model.Chr10.787	tr|A0A0S3SWY2|A0A0S3SWY2_PHAAN	HTH myb-type domain-containing protein		GO:0003677, GO:0005634
evm.model.Chr09.882	tr|G7IF89|G7IF89_MEDTR	Heat shock factor-binding protein		GO:0003714, GO:0005634, GO:0005829, GO:0045892, GO:0070370
evm.model.Chr10.780	tr|A0A1S3V7T4|A0A1S3V7T4_VIGRR	BAG family molecular chaperone regulator 4		GO:0051087
evm.model.Chr09.887	tr|A0A072V5G1|A0A072V5G1_MEDTR	Multidrug resistance protein ABC transporter family protein		GO:0000166, GO:0000325, GO:0005524, GO:0005774, GO:0016020, GO:0016021, GO:0042626, GO:0055085
evm.model.Chr10.781	tr|A0A4D6KXH4|A0A4D6KXH4_VIGUN	Large subunit ribosomal protein L7Ae		GO:0005840
evm.model.Chr09.888	tr|A0A1S3U8U1|A0A1S3U8U1_VIGRR	ubiquitin-like-specific protease ESD4		GO:0006508, GO:0008233, GO:0008234
evm.model.Chr09.889	tr|A0A4D6NHP2|A0A4D6NHP2_VIGUN	Kinesin-like protein		GO:0000166, GO:0003774, GO:0003777, GO:0005524, GO:0005874, GO:0007018, GO:0008017, GO:1990939
evm.model.Chr11.110	tr|A0A1S3VX98|A0A1S3VX98_VIGRR	Phosphatidylinositol 4-phosphate 5-kinase		GO:0000166, GO:0005524, GO:0016301, GO:0016307, GO:0016308, GO:0016310, GO:0016740, GO:0046488, GO:0046854
evm.model.Chr11.111	tr|K7MTK1|K7MTK1_SOYBN	V-SNARE coiled-coil homology domain-containing protein		GO:0005096, GO:0005737, GO:0005886, GO:0017157, GO:0019905, GO:0045159, GO:0050790
evm.model.Chr11.112	tr|A0A1S3VXL9|A0A1S3VXL9_VIGRR	hydroxyproline O-arabinosyltransferase 3		GO:0016740
evm.model.Chr11.113	tr|A0A4D6LAR9|A0A4D6LAR9_VIGUN	Aspartyl protease family protein		GO:0004190, GO:0006508, GO:0008233
evm.model.Chr11.114	tr|G7LGS1|G7LGS1_MEDTR	Armadillo/beta-catenin repeat protein, putative		GO:0004839, GO:0005634, GO:0005737, GO:0016567, GO:0016740, GO:0016746, GO:0016874
evm.model.Chr11.115	tr|A0A445B1B1|A0A445B1B1_ARAHY	NAD(P)H dehydrogenase (quinone)		GO:0003955, GO:0008753, GO:0016491, GO:0050136
evm.model.Chr11.116	tr|G7LGT1|G7LGT1_MEDTR	Nudix hydrolase-like protein		GO:0005634, GO:0005737, GO:0016787, GO:0046872
evm.model.Chr11.117	tr|A0A4D6LB60|A0A4D6LB60_VIGUN	Mitochondrial inner membrane protease subunit 1		GO:0004252, GO:0006508, GO:0008233, GO:0008236, GO:0016020, GO:0016021
evm.model.Chr10.795	tr|A0A4D6MTV3|A0A4D6MTV3_VIGUN	Ferritin		GO:0004322, GO:0006826, GO:0006879, GO:0008199, GO:0009507, GO:0016491, GO:0046872
evm.model.Chr09.894	tr|A0A6A3B574|A0A6A3B574_HIBSY	Bidirectional sugar transporter SWEET17-like		GO:0008643
evm.model.Chr10.796	AT5G37070.1	Protein of unknown function, DUF538
evm.model.Chr09.895	tr|A0A4D6NK29|A0A4D6NK29_VIGUN	Bidirectional sugar transporter SWEET		GO:0005886, GO:0008643, GO:0016020, GO:0016021
evm.model.Chr10.793	tr|G7JLT4|G7JLT4_MEDTR	Gamma interferon inducible lysosomal thiol reductase		GO:0016491
evm.model.Chr09.896	tr|A0A0S3RI15|A0A0S3RI15_PHAAN	Dynein light chain		GO:0005737, GO:0005856, GO:0005874, GO:0005875, GO:0007017, GO:0030286
evm.model.Chr10.794	tr|A0A1S3V8J6|A0A1S3V8J6_VIGRR	protein TIC 56, chloroplastic		GO:0008320, GO:0009507, GO:0009536, GO:0009706, GO:0009941, GO:0045037
evm.model.Chr09.897	tr|A0A0S3RIA0|A0A0S3RIA0_PHAAN	Dynein light chain		GO:0005737, GO:0005856, GO:0005874, GO:0005875, GO:0007017, GO:0030286
evm.model.Chr10.799	tr|A0A4D6MPI9|A0A4D6MPI9_VIGUN	Germin-like protein		GO:0005576, GO:0005618, GO:0030145, GO:0046872, GO:0048046
evm.model.Chr09.890	sp|Q944T2|TCTP_SOYBN	Translationally-controlled tumor protein homolog		GO:0005509, GO:0005737
evm.model.Chr09.891	tr|A0A0S3RI99|A0A0S3RI99_PHAAN	Cnd1 domain-containing protein		GO:0005634, GO:0007076, GO:0030261
evm.model.Chr10.797	tr|A0A4D6MQH6|A0A4D6MQH6_VIGUN	LRR receptor-like serine/threonine-protein kinase FLS2		GO:0016301, GO:0016310
evm.model.Chr09.892	tr|A0A0L9TBI0|A0A0L9TBI0_PHAAN	3-ketoacyl-CoA synthase		GO:0006633, GO:0016020, GO:0016021, GO:0016740, GO:0016746, GO:0016747, GO:0102336, GO:0102337, GO:0102338, GO:0102756
evm.model.Chr10.798	tr|A0A1S3V1P5|A0A1S3V1P5_VIGRR	abscisic acid receptor PYL4-like		GO:0004864, GO:0005737, GO:0005886, GO:0009738, GO:0016020, GO:0032515
evm.model.Chr09.893	tr|A0A445IWV0|A0A445IWV0_GLYSO	Phylloplanin
evm.model.Chr11.107	tr|A0A4D6LJA2|A0A4D6LJA2_VIGUN	Zinc finger protein CONSTANS		GO:0003735, GO:0005739, GO:0008270
evm.model.Chr11.108	sp|A0A1I9LN01|LAF3_ARATH	Protein LONG AFTER FAR-RED 3		GO:0005737, GO:0009704, GO:0009845, GO:0010218, GO:0016020, GO:0016021, GO:0016787, GO:0016810, GO:0048471
evm.model.Chr11.109	tr|A0A1S3VXM2|A0A1S3VXM2_VIGRR	protein LATERAL ROOT PRIMORDIUM 1		GO:0005634, GO:0007275, GO:0009734, GO:0009851
evm.model.Chr10.791	tr|A0A0S3SX42|A0A0S3SX42_PHAAN	Protein kinase domain-containing protein		GO:0000166, GO:0004672, GO:0005524, GO:0005886, GO:0006468, GO:0016020, GO:0016021, GO:0016301, GO:0016310, GO:0016740, GO:0030246
evm.model.Chr10.792	tr|G7JLT6|G7JLT6_MEDTR	Gamma interferon inducible lysosomal thiol reductase		GO:0016491
evm.model.Chr09.899	tr|A0A445IWU0|A0A445IWU0_GLYSO	Protein GAMETE EXPRESSED 2		GO:0016020, GO:0016021
evm.model.Chr10.790	tr|G7JLT9|G7JLT9_MEDTR	DUF688 family protein
evm.model.Chr10.759	tr|A0A4D6MPK8|A0A4D6MPK8_VIGUN	LRR receptor-like serine/threonine-protein kinase FLS2		GO:0016301, GO:0016310
evm.model.Chr10.757	tr|A0A1D1XNP1|A0A1D1XNP1_9ARAE	RNA-directed RNA polymerase L		GO:0001172, GO:0003968
evm.model.Chr10.758	tr|A0A4D6MU09|A0A4D6MU09_VIGUN	LRR receptor-like serine/threonine-protein kinase FLS2		GO:0016301, GO:0016310
evm.model.Chr10.762	tr|A0A4D6KID3|A0A4D6KID3_VIGUN	Protein DETOXIFICATION		GO:0015297, GO:0016020, GO:0016021, GO:0042908, GO:0042910, GO:0055085
evm.model.Chr10.763	tr|A0A4D6MPJ9|A0A4D6MPJ9_VIGUN	LRR receptor-like serine/threonine-protein kinase FLS2		GO:0016020, GO:0016021, GO:0016301, GO:0016310
evm.model.Chr10.760	tr|A0A4D6N2N0|A0A4D6N2N0_VIGUN	N-lysine methyltransferase		GO:0005634, GO:0008168, GO:0016279, GO:0016740, GO:0018026, GO:0032259
evm.model.Chr10.761	tr|A0A4D6MTF2|A0A4D6MTF2_VIGUN	LRR receptor-like serine/threonine-protein kinase FLS2		GO:0016020, GO:0016021, GO:0016301, GO:0016310
evm.model.Chr10.766	tr|A0A4D6MN68|A0A4D6MN68_VIGUN	Ulp1 protease family		GO:0006508, GO:0008233, GO:0008234
evm.model.Chr10.767	tr|A0A1S3VBZ6|A0A1S3VBZ6_VIGRR	Receptor-like serine/threonine-protein kinase		GO:0000166, GO:0004672, GO:0004674, GO:0005524, GO:0006468, GO:0016020, GO:0016021, GO:0016301, GO:0016310, GO:0016740, GO:0030246, GO:0048544, GO:0106310, GO:0106311
evm.model.Chr10.764	tr|A0A371EV87|A0A371EV87_MUCPR	Transcription factor bHLH140		GO:0003677, GO:0005634, GO:0006281, GO:0033699, GO:0046872, GO:0090305
evm.model.Chr10.765	tr|A0A1S3VBZ6|A0A1S3VBZ6_VIGRR	Receptor-like serine/threonine-protein kinase		GO:0000166, GO:0004672, GO:0004674, GO:0005524, GO:0006468, GO:0016020, GO:0016021, GO:0016301, GO:0016310, GO:0016740, GO:0030246, GO:0048544, GO:0106310, GO:0106311
evm.model.Chr10.768	tr|A0A4D6MRX5|A0A4D6MRX5_VIGUN	DNA topoisomerase I		GO:0016853
evm.model.Chr10.769	tr|A0A4D6MRU3|A0A4D6MRU3_VIGUN	Pyruvate decarboxylase		GO:0000287, GO:0003824, GO:0004737, GO:0016829, GO:0016831, GO:0030976, GO:0046872
evm.model.Chr10.773	tr|A0A1S3V9K3|A0A1S3V9K3_VIGRR	receptor-like protein 12		GO:0016020, GO:0016021
evm.model.Chr10.774	tr|A0A0S3SX68|A0A0S3SX68_PHAAN	BHLH domain-containing protein		GO:0005634, GO:0046983
evm.model.Chr10.771	tr|A0A1S3VD19|A0A1S3VD19_VIGRR	inorganic phosphate transporter 1-11-like		GO:0005315, GO:0006817, GO:0015293, GO:0016020, GO:0016021, GO:0022857, GO:0055085
evm.model.Chr10.772	tr|A0A4D6MQL5|A0A4D6MQL5_VIGUN	LRR receptor-like serine/threonine-protein kinase FLS2		GO:0016301, GO:0016310
evm.model.Chr10.777	tr|A0A2Z6P281|A0A2Z6P281_TRISU	Metallophos domain-containing protein		GO:0016787
evm.model.Chr10.778	tr|A0A4D6MRS7|A0A4D6MRS7_VIGUN	Phosphatidylethanolamine-binding protein PEBP
evm.model.Chr10.775		Unknown protein
evm.model.Chr10.776	tr|A0A4D6MRE8|A0A4D6MRE8_VIGUN	Phosphatidylethanolamine-binding protein PEBP
evm.model.Chr10.770	tr|A0A4D6MLP7|A0A4D6MLP7_VIGUN	GRF-type domain-containing protein		GO:0008270, GO:0016020, GO:0016021, GO:0046872
evm.model.Chr05.1081	tr|G7IBH0|G7IBH0_MEDTR	ARM repeat protein		GO:0005737, GO:0031931, GO:0031932, GO:0032006, GO:0070209
evm.model.Chr05.1080		Unknown protein
evm.model.Chr05.1083	tr|A0A6H2TXB6|A0A6H2TXB6_PHALU	Cytochrome P450		GO:0004497, GO:0005506, GO:0016020, GO:0016021, GO:0016491, GO:0016705, GO:0020037, GO:0046872
evm.model.Chr05.1082		Unknown protein
evm.model.Chr05.1085	tr|A0A4D6MN68|A0A4D6MN68_VIGUN	Ulp1 protease family		GO:0006508, GO:0008233, GO:0008234
evm.model.Chr05.1084		Unknown protein
evm.model.Chr10.737		Unknown protein
evm.model.Chr10.738	tr|A0A0B2PRN0|A0A0B2PRN0_GLYSO	Acyl-coenzyme A oxidase 4, peroxisomal		GO:0003995, GO:0003997, GO:0016491, GO:0016627, GO:0050660
evm.model.Chr10.735	tr|A0A1S2YLY5|A0A1S2YLY5_CICAR	selT-like protein		GO:0016020, GO:0016021
evm.model.Chr10.736	sp|P11827|GLCAP_SOYBN	Beta-conglycinin alpha' subunit		GO:0000326, GO:0005773, GO:0005783, GO:0033095, GO:0045735
evm.model.Chr10.739	tr|A0A0S3SX07|A0A0S3SX07_PHAAN	LRRNT_2 domain-containing protein		GO:0016020, GO:0016021
evm.model.Chr10.740	tr|A0A4D6MPR2|A0A4D6MPR2_VIGUN	LRR receptor-like serine/threonine-protein kinase FLS2		GO:0016301, GO:0016310
evm.model.Chr10.741	tr|A0A4D6MU87|A0A4D6MU87_VIGUN	Monothiol glutaredoxin		GO:0015035, GO:0046872, GO:0051536
evm.model.Chr10.744		Unknown protein
evm.model.Chr10.745	tr|A0A371HIM3|A0A371HIM3_MUCPR	Protein trichome birefringence-like 3		GO:0016020, GO:0016021
evm.model.Chr10.742	tr|A0A4D6MQW5|A0A4D6MQW5_VIGUN	Protein trichome birefringence-like 3		GO:0016020, GO:0016021
evm.model.Chr10.743	tr|A0A4D6KPD7|A0A4D6KPD7_VIGUN	TF-B3 domain-containing protein		GO:0003677, GO:0005634
evm.model.Chr05.1087	tr|A0A4D6NFK9|A0A4D6NFK9_VIGUN	NADH dehydrogenase I subunit 2		GO:0016020, GO:0016021
evm.model.Chr05.1086	tr|A0A4D6NFK9|A0A4D6NFK9_VIGUN	NADH dehydrogenase I subunit 2		GO:0016020, GO:0016021
evm.model.Chr05.1089	tr|A0A4D6NHP5|A0A4D6NHP5_VIGUN	Laccase		GO:0005507, GO:0005576, GO:0016491, GO:0046274, GO:0046872, GO:0048046, GO:0052716
evm.model.Chr05.1088		Unknown protein
evm.model.Chr05.1070	sp|Q9LSL9|PP445_ARATH	Pentatricopeptide repeat-containing protein At5g65560		GO:0003674
evm.model.Chr05.1072	tr|A0A0S3RV67|A0A0S3RV67_PHAAN	PPM-type phosphatase domain-containing protein		GO:0004722, GO:0006470, GO:0016791
evm.model.Chr05.1071	tr|A0A4D6KXH4|A0A4D6KXH4_VIGUN	Large subunit ribosomal protein L7Ae		GO:0005840
evm.model.Chr05.1074	tr|A0A4D6NG73|A0A4D6NG73_VIGUN	Dol-P-Glc:Glc(2)Man(9)GlcNAc(2)-PP-Dol alpha-1,2-glucosyltransferase		GO:0006488, GO:0016020, GO:0016021, GO:0016740, GO:0016757, GO:0106073
evm.model.Chr05.1073	tr|A0A4D6NCX3|A0A4D6NCX3_VIGUN	Pectin acetylesterase		GO:0005576, GO:0005618, GO:0016020, GO:0016021, GO:0016787, GO:0071555
evm.model.Chr10.748	tr|A0A2Z6MW25|A0A2Z6MW25_TRISU	DUF4216 domain-containing protein
evm.model.Chr10.749		Unknown protein
evm.model.Chr10.746	sp|P46517|EMB5_MAIZE	Late embryogenesis abundant protein EMB564		GO:0005829, GO:0009737
evm.model.Chr10.751	tr|A0A4D6MQZ3|A0A4D6MQZ3_VIGUN	Sulfotransferase		GO:0005737, GO:0008146, GO:0016740
evm.model.Chr10.752	tr|A0A4D6LYL0|A0A4D6LYL0_VIGUN	Aminotransferase-like		GO:0008483, GO:0016740
evm.model.Chr10.750	tr|A0A1S3VC39|A0A1S3VC39_VIGRR	ran-binding protein 1 homolog b		GO:0046907
evm.model.Chr10.755		Unknown protein
evm.model.Chr10.756	tr|A0A4D6MS89|A0A4D6MS89_VIGUN	LRR receptor-like serine/threonine-protein kinase FLS2		GO:0016301, GO:0016310
evm.model.Chr10.753	tr|A0A1S3V9F8|A0A1S3V9F8_VIGRR	AUGMIN subunit 7		GO:0051011
evm.model.Chr10.754	tr|A0A4D6MPK8|A0A4D6MPK8_VIGUN	LRR receptor-like serine/threonine-protein kinase FLS2		GO:0016301, GO:0016310
evm.model.Chr05.1076	tr|A0A4D6ND90|A0A4D6ND90_VIGUN	Respiratory burst oxidase		GO:0004601, GO:0005509, GO:0016020, GO:0016021, GO:0016491, GO:0046872, GO:0050664, GO:0098869
evm.model.Chr05.1075	tr|A0A1S3TE59|A0A1S3TE59_VIGRR	WUSCHEL-related homeobox 3		GO:0003677, GO:0003700, GO:0005634, GO:0006355, GO:0099402
evm.model.Chr05.1078	tr|A0A4D6NCV7|A0A4D6NCV7_VIGUN	Laccase		GO:0005507, GO:0005576, GO:0016491, GO:0046274, GO:0046872, GO:0048046, GO:0052716
evm.model.Chr05.1077		Unknown protein
evm.model.Chr05.1079	tr|A0A4D6NGL1|A0A4D6NGL1_VIGUN	Laccase		GO:0005507, GO:0005576, GO:0016491, GO:0046274, GO:0046872, GO:0048046, GO:0052716
evm.model.Chr10.715	tr|V7CVS2|V7CVS2_PHAVU	Protein kinase domain-containing protein		GO:0004672, GO:0005524, GO:0006468, GO:0016020, GO:0016021
evm.model.Chr10.716	tr|I1J7F5|I1J7F5_SOYBN	Rhodanese domain-containing protein		GO:0009507
evm.model.Chr10.713	tr|A0A445L7T2|A0A445L7T2_GLYSO	LIMR family protein		GO:0016020, GO:0016021
evm.model.Chr10.714	tr|A0A0B2RT76|A0A0B2RT76_GLYSO	GDSL esterase/lipase CPRD49		GO:0016787
evm.model.Chr10.719	tr|A0A0B2SCI0|A0A0B2SCI0_GLYSO	PHD finger protein ALFIN-LIKE 1		GO:0005634, GO:0006355, GO:0042393, GO:0046872
evm.model.Chr10.717	tr|A0A0B2RR23|A0A0B2RR23_GLYSO	Symplekin		GO:0016020, GO:0016021
evm.model.Chr10.718	tr|A0A4D6LYL0|A0A4D6LYL0_VIGUN	Aminotransferase-like		GO:0008483, GO:0016740
evm.model.Chr10.722	tr|A0A3Q0ENF0|A0A3Q0ENF0_VIGRR	sodium/potassium/calcium exchanger 1-like isoform X1
evm.model.Chr10.723		Unknown protein
evm.model.Chr10.720	tr|A0A4D6MPX4|A0A4D6MPX4_VIGUN	DnaJ-like protein subfamily B member 4		GO:0006457, GO:0051082
evm.model.Chr10.721	tr|A0A445GR57|A0A445GR57_GLYSO	GDSL esterase/lipase		GO:0016788
evm.model.Chr05.1090	tr|A0A0B2Q3T2|A0A0B2Q3T2_GLYSO	Embryo-specific protein ATS3A		GO:0005737
evm.model.Chr05.1092	tr|A0A371F3L1|A0A371F3L1_MUCPR	WD repeat-containing protein 44		GO:0016020, GO:0016021
evm.model.Chr05.1091	tr|A0A1S3TE62|A0A1S3TE62_VIGRR	cyclin-dependent protein kinase inhibitor SMR3		GO:0032875
evm.model.Chr05.1094	tr|A0A4D6NI93|A0A4D6NI93_VIGUN	RING-type E3 ubiquitin transferase		GO:0004842, GO:0016567
evm.model.Chr05.1093	tr|A0A1S3TWF7|A0A1S3TWF7_VIGRR	E3 ubiquitin-protein ligase XB3		GO:0016740
evm.model.Chr05.1096		Unknown protein
evm.model.Chr05.1095	tr|A0A1S3TTS2|A0A1S3TTS2_VIGRR	dof zinc finger protein DOF2.4		GO:0003677, GO:0005634, GO:0006355
evm.model.Chr10.726		Unknown protein
evm.model.Chr10.727		Unknown protein
evm.model.Chr10.724	tr|A0A392MMT3|A0A392MMT3_9FABA	Integrase catalytic domain-containing protein		GO:0003676, GO:0015074
evm.model.Chr10.725	tr|A0A0S3SXB0|A0A0S3SXB0_PHAAN	Fe2OG dioxygenase domain-containing protein		GO:0016491, GO:0046872
evm.model.Chr10.728	tr|A0A4D6MSI0|A0A4D6MSI0_VIGUN	Ulp1 protease family		GO:0006508, GO:0008233, GO:0008234
evm.model.Chr10.729		Unknown protein
evm.model.Chr10.730		Unknown protein
evm.model.Chr09.2433.1.6211317c	tr|A0A1S3W1X2|A0A1S3W1X2_VIGRR	phosphatidylinositol 4-kinase beta 1		GO:0016301, GO:0016310, GO:0016740, GO:0046854, GO:0048015
evm.model.Chr10.733	tr|A0A4D6MQ76|A0A4D6MQ76_VIGUN	Omega-3 fatty acid desaturase		GO:0006629, GO:0016020, GO:0016021, GO:0016717
evm.model.Chr10.734		Unknown protein
evm.model.Chr10.731	sp|O80450|TGT3B_ARATH	Trihelix transcription factor GT-3b		GO:0003677, GO:0003700, GO:0005515, GO:0005634, GO:0005730, GO:0006355, GO:0016592, GO:0043565
evm.model.Chr10.732	tr|A0A4D6MS12|A0A4D6MS12_VIGUN	VARLMGL domain-containing protein
evm.model.Chr05.1098	sp|Q03943|IM30_PEA	Membrane-associated 30 kDa protein, chloroplastic		GO:0009507, GO:0009528, GO:0009535, GO:0009536, GO:0009579, GO:0009706, GO:0016020
evm.model.Chr05.1097	tr|A0A0S3RUX3|A0A0S3RUX3_PHAAN	RING-type domain-containing protein		GO:0016020, GO:0016021
evm.model.Chr05.1099	tr|A0A0S3T4G3|A0A0S3T4G3_PHAAN	B-block_TFIIIC domain-containing protein		GO:0000127, GO:0003677, GO:0005634, GO:0006384
evm.model.Chr10.700	tr|A0A4D6MT29|A0A4D6MT29_VIGUN	Disease resistance protein RPM1		GO:0016020, GO:0016021
evm.model.Chr10.701	tr|A0A4D6MSQ5|A0A4D6MSQ5_VIGUN	Chlorophyll a-b binding protein, chloroplastic		GO:0009507, GO:0009522, GO:0009523, GO:0009535, GO:0009536, GO:0009579, GO:0009765, GO:0015979, GO:0016020, GO:0016168, GO:0018298, GO:0046872
evm.model.Chr10.704	tr|I1JLG4|I1JLG4_SOYBN	RING-type domain-containing protein		GO:0005829, GO:0016567, GO:0061630
evm.model.Chr10.705		Unknown protein
evm.model.Chr10.702	tr|A0A1S3VA35|A0A1S3VA35_VIGRR	high mobility group B protein 1		GO:0003677, GO:0005634
evm.model.Chr10.703	tr|A0A4D6MU76|A0A4D6MU76_VIGUN	Glutaminase		GO:0004359, GO:0006541, GO:0016740, GO:0042819, GO:0042823
evm.model.Chr10.708	tr|A0A445GT99|A0A445GT99_GLYSO	Protein FAR1-RELATED SEQUENCE		GO:0005634, GO:0006355, GO:0008270, GO:0046872
evm.model.Chr10.709	tr|A0A4D6MSL6|A0A4D6MSL6_VIGUN	Solute carrier family 25		GO:0016020, GO:0016021, GO:0055085
evm.model.Chr10.706	tr|A0A4D6MSN0|A0A4D6MSN0_VIGUN	Alcohol dehydrogenase		GO:0008270, GO:0016491, GO:0046872
evm.model.Chr10.707	tr|A0A4D6MSL6|A0A4D6MSL6_VIGUN	Solute carrier family 25		GO:0016020, GO:0016021, GO:0055085
evm.model.Chr10.711	tr|A0A1S3VCJ0|A0A1S3VCJ0_VIGRR	protein N-lysine methyltransferase METTL21A		GO:0008168, GO:0016740, GO:0032259
evm.model.Chr10.712	tr|A0A3Q0FH65|A0A3Q0FH65_VIGRR	ABC transporter C family member 8-like		GO:0000166, GO:0005524, GO:0016020, GO:0016021, GO:0042626, GO:0055085
evm.model.Chr10.710	tr|A0A4D6MSM0|A0A4D6MSM0_VIGUN	Vacuolar cation/proton exchanger		GO:0005773, GO:0005774, GO:0006811, GO:0006812, GO:0006816, GO:0008324, GO:0015297, GO:0015369, GO:0016020, GO:0016021, GO:0055085, GO:0070588
evm.model.Chr05.2271.2.62113178.1.62122c07	tr|A0A1S3TWZ5|A0A1S3TWZ5_VIGRR	nucleobase-ascorbate transporter 12		GO:0016020, GO:0016021, GO:0022857, GO:0055085
evm.model.Chr04.1441.1.62113170	tr|A0A4D6M3R7|A0A4D6M3R7_VIGUN	Cleavage and polyadenylation specificity factor subunit 2		GO:0003723, GO:0005634, GO:0005847, GO:0006378, GO:0006379, GO:0006397
evm.model.Chr09.906		Unknown protein
evm.model.Chr09.907	tr|A0A1S3TYX3|A0A1S3TYX3_VIGRR	exopolygalacturonase-like		GO:0004650, GO:0005618, GO:0005975, GO:0008152, GO:0016787, GO:0016798
evm.model.Chr09.908	tr|A0A1S3TYX3|A0A1S3TYX3_VIGRR	exopolygalacturonase-like		GO:0004650, GO:0005618, GO:0005975, GO:0008152, GO:0016787, GO:0016798
evm.model.Chr09.909	tr|A0A1S3TZF5|A0A1S3TZF5_VIGRR	ethylene-responsive transcription factor RAP2-3		GO:0003677, GO:0003700, GO:0005634, GO:0006355
evm.model.Chr09.902	tr|A0A4D6NIZ6|A0A4D6NIZ6_VIGUN	Condensin-2 complex subunit H2		GO:0005634, GO:0030261
evm.model.Chr09.903	tr|A0A4D6NL19|A0A4D6NL19_VIGUN	Pectinesterase		GO:0004857, GO:0005618, GO:0016627, GO:0030599, GO:0042545, GO:0043086, GO:0045330, GO:0045490, GO:0050660
evm.model.Chr09.904	tr|A0A498IDJ8|A0A498IDJ8_MALDO	Sucrose synthase		GO:0005985, GO:0016157, GO:0016627, GO:0016740, GO:0016757, GO:0050660
evm.model.Chr05.169.1.6211316b	tr|A0A0S3RRA2|A0A0S3RRA2_PHAAN	Aldo_ket_red domain-containing protein		GO:0047834
evm.model.Chr09.905		Unknown protein
evm.model.Chr09.900		Unknown protein
evm.model.Chr09.901	tr|A0A0S3RIK4|A0A0S3RIK4_PHAAN	RING-type domain-containing protein		GO:0016020, GO:0016021
evm.model.Chr09.917	tr|V7B3C5|V7B3C5_PHAVU	MAGE domain-containing protein
evm.model.Chr09.918	tr|A0A1S3TZI3|A0A1S3TZI3_VIGRR	major pollen allergen Bet v 1-A		GO:0004864, GO:0006952, GO:0009607, GO:0009738, GO:0010427, GO:0032515, GO:0038023
evm.model.Chr09.919	tr|I1MGJ7|I1MGJ7_SOYBN	Bet_v_1 domain-containing protein		GO:0004864, GO:0005634, GO:0005737, GO:0006952, GO:0009738, GO:0010427, GO:0016020, GO:0016021, GO:0032515, GO:0038023, GO:0080163
evm.model.Chr09.913	tr|A0A371ESJ1|A0A371ESJ1_MUCPR	J domain-containing protein		GO:0016020, GO:0016021
evm.model.Chr09.914	tr|A0A5N5HI63|A0A5N5HI63_9ROSA	Topless-related protein 2-like		GO:0004650, GO:0005618, GO:0005975, GO:0006355, GO:0008152, GO:0016020, GO:0016021, GO:0016787, GO:0016798
evm.model.Chr09.915	tr|V7B248|V7B248_PHAVU	Bet_v_1 domain-containing protein		GO:0004864, GO:0006952, GO:0009607, GO:0009738, GO:0010427, GO:0032515, GO:0038023
evm.model.Chr09.916	tr|A0A151RLP4|A0A151RLP4_CAJCA	COX assembly mitochondrial protein		GO:0005739
evm.model.Chr09.910	tr|A0A4D6NL28|A0A4D6NL28_VIGUN	Phospholipase		GO:0003824, GO:0004630, GO:0006654, GO:0016042, GO:0016787, GO:0048017, GO:0070290
evm.model.Chr09.911		Unknown protein
evm.model.Chr09.912	tr|A0A4D6NK49|A0A4D6NK49_VIGUN	Sn1-specific diacylglycerol lipase alpha		GO:0006629, GO:0016042
evm.model.Chr06.857.1.6211316c	tr|A0A4D6KQX8|A0A4D6KQX8_VIGUN	THO complex subunit 3		GO:0006406
evm.model.Chr08.1146.1.62122c03	tr|A0A1S3UF58|A0A1S3UF58_VIGRR	protein NRT1/ PTR FAMILY 6.4		GO:0016020, GO:0016021, GO:0022857, GO:0055085
evm.model.Chr01.425.1.6211316c	tr|G7IT31|G7IT31_MEDTR	ABC transporter D family protein		GO:0000166, GO:0005324, GO:0005524, GO:0005778, GO:0006635, GO:0007031, GO:0015910, GO:0016020, GO:0016021, GO:0016787, GO:0042626, GO:0042760, GO:0055085
evm.model.Chr06.1926		Unknown protein
evm.model.Chr06.1927		Unknown protein
evm.model.Chr06.1924	tr|A0A4D6KQF5|A0A4D6KQF5_VIGUN	Target of rapamycin complex subunit LST8		GO:0031929, GO:0031931, GO:0031932
evm.model.Chr06.1925	tr|A0A371ET21|A0A371ET21_MUCPR	Heavy metal-associated isoprenylated plant protein 8		GO:0046872
evm.model.Chr06.1922	tr|A0A2K3NNH1|A0A2K3NNH1_TRIPR	Ap2/erf domain-containing transcription factor		GO:0003677, GO:0003700, GO:0005634, GO:0006355
evm.model.Chr06.1923	tr|A0A4D6KI14|A0A4D6KI14_VIGUN	WAT1-related protein		GO:0016020, GO:0016021, GO:0022857, GO:0055085
evm.model.Chr06.1920	AT2G31560.2	Protein of unknown function (DUF1685)
evm.model.Chr06.1921	sp|Q9LZP3|PP293_ARATH	Pentatricopeptide repeat-containing protein At3g62470, mitochondrial		GO:0003674, GO:0005739, GO:0008150
evm.model.Chr09.960	tr|A0A4D6NHY3|A0A4D6NHY3_VIGUN	L-gulonolactone oxidase		GO:0016491, GO:0050660, GO:0071949
evm.model.Chr09.961	tr|A0A4D6NKA7|A0A4D6NKA7_VIGUN	L-gulonolactone oxidase		GO:0003885, GO:0016020, GO:0016021, GO:0016491, GO:0016899, GO:0019853, GO:0050105, GO:0050660, GO:0071949
evm.model.Chr09.962		Unknown protein
evm.model.Chr09.963	sp|P52855|RLA1_MAIZE	60S acidic ribosomal protein P1		GO:0002181, GO:0003735, GO:0005840, GO:0006412, GO:0006414, GO:0022625, GO:0030295, GO:0032147, GO:0043021, GO:0044877
evm.model.Chr03.4146.1.6211317e	tr|A0A0B2SHP9|A0A0B2SHP9_GLYSO	Heat shock 70 kDa protein, mitochondrial		GO:0000166, GO:0005524, GO:0006457, GO:0051082
evm.model.Chr09.968	tr|V7B268|V7B268_PHAVU	Component of oligomeric Golgi complex 4		GO:0015031, GO:0016020
evm.model.Chr09.969	sp|Q8LDU5|PP298_ARATH	Pentatricopeptide repeat-containing protein At4g01400, mitochondrial		GO:0000373, GO:0000963, GO:0003674, GO:0005739, GO:0005829, GO:0032981
evm.model.Chr06.1919		Unknown protein
evm.model.Chr09.964	tr|A0A4D6NL24|A0A4D6NL24_VIGUN	Pyruvate dehydrogenase E1 component subunit alpha		GO:0004739, GO:0006086, GO:0006096, GO:0016491, GO:0016624, GO:0043231
evm.model.Chr09.965	tr|A0A4D6NMD1|A0A4D6NMD1_VIGUN	Component of oligomeric Golgi complex 4		GO:0015031, GO:0016020
evm.model.Chr06.1917	tr|A0A0S3S305|A0A0S3S305_PHAAN	ANK_REP_REGION domain-containing protein		GO:0016020, GO:0016021
evm.model.Chr09.966	tr|A0A1S3TZD9|A0A1S3TZD9_VIGRR	RNA-binding protein CP33, chloroplastic		GO:0003676, GO:0003723
evm.model.Chr06.1918	tr|A0A0L9VFG2|A0A0L9VFG2_PHAAN	AAA domain-containing protein		GO:0000166, GO:0003677, GO:0003887, GO:0005524, GO:0006260, GO:0009360, GO:0071897
evm.model.Chr09.967	tr|A0A4D6NJ68|A0A4D6NJ68_VIGUN	Ribosome biogenesis regulatory protein		GO:0005634, GO:0042254
evm.model.Chr06.1937	tr|A0A0S3S315|A0A0S3S315_PHAAN	Protein kinase domain-containing protein		GO:0004672, GO:0005524, GO:0006468, GO:0016020, GO:0016021
evm.model.Chr06.1938	tr|A0A1S3VG67|A0A1S3VG67_VIGRR	Cysteine dioxygenase		GO:0016702, GO:0017172, GO:0046872
evm.model.Chr06.1935	tr|A0A4D6KHQ6|A0A4D6KHQ6_VIGUN	Non-specific serine/threonine protein kinase		GO:0000166, GO:0004672, GO:0004674, GO:0005524, GO:0006468, GO:0007165, GO:0016020, GO:0016021, GO:0016301, GO:0016310, GO:0016740, GO:0106310, GO:0106311
evm.model.Chr06.1936	tr|A0A0S3S302|A0A0S3S302_PHAAN	DOG1 domain-containing protein		GO:0006351, GO:0043565
evm.model.Chr06.1933	tr|V7BTY6|V7BTY6_PHAVU	Protein kinase domain-containing protein		GO:0004672, GO:0005524, GO:0006468, GO:0016020, GO:0016021
evm.model.Chr06.1934	sp|Q9SN43|CIPKC_ARATH	CBL-interacting serine/threonine-protein kinase 12		GO:0000166, GO:0004672, GO:0004674, GO:0005515, GO:0005524, GO:0006468, GO:0007165, GO:0016301, GO:0016310, GO:0016740, GO:0106310, GO:0106311
evm.model.Chr06.1931	tr|A0A0S3S2Z0|A0A0S3S2Z0_PHAAN	Non-specific serine/threonine protein kinase		GO:0000166, GO:0004672, GO:0004674, GO:0005524, GO:0006468, GO:0016301, GO:0016310, GO:0016740, GO:0106310, GO:0106311
evm.model.Chr06.1930	tr|V7BPX3|V7BPX3_PHAVU	Protein kinase domain-containing protein		GO:0000166, GO:0004672, GO:0005524, GO:0006468, GO:0016020, GO:0016021, GO:0016301, GO:0016310, GO:0016740
evm.model.Chr09.971	tr|A0A0S3RIL6|A0A0S3RIL6_PHAAN	LEA_2 domain-containing protein		GO:0016020, GO:0016021
evm.model.Chr09.972	tr|V7AZD4|V7AZD4_PHAVU	CAAD domain-containing protein		GO:0009579, GO:0016020, GO:0016021
evm.model.Chr09.973	tr|A0A4D6NL35|A0A4D6NL35_VIGUN	Flavonol 3-O-methyltransferase		GO:0008168, GO:0008171, GO:0016740, GO:0032259, GO:0046983
evm.model.Chr09.974	tr|A0A1S3TZB7|A0A1S3TZB7_VIGRR	caffeic acid 3-O-methyltransferase-like		GO:0008168, GO:0008171, GO:0016740, GO:0032259, GO:0046983
evm.model.Chr09.979	tr|A0A4D6NLA7|A0A4D6NLA7_VIGUN	Inorganic diphosphatase		GO:0000287, GO:0004427, GO:0005737, GO:0006796, GO:0016787, GO:0046872
evm.model.Chr09.885.1.62113171	tr|A0A072V7D9|A0A072V7D9_MEDTR	Histone-arginine methyltransferase, putative		GO:0008168, GO:0016274, GO:0016740, GO:0018216, GO:0032259, GO:0035246
evm.model.Chr09.975	tr|A0A1S3TZB7|A0A1S3TZB7_VIGRR	caffeic acid 3-O-methyltransferase-like		GO:0008168, GO:0008171, GO:0016740, GO:0032259, GO:0046983
evm.model.Chr09.976	tr|A0A4D6NME0|A0A4D6NME0_VIGUN	Flavonol 3-O-methyltransferase		GO:0008168, GO:0008171, GO:0016740, GO:0032259, GO:0046983
evm.model.Chr06.1928	tr|A0A1S3VHH5|A0A1S3VHH5_VIGRR	receptor-like protein 51		GO:0016020, GO:0016021
evm.model.Chr09.977	tr|A0A0S3RIB8|A0A0S3RIB8_PHAAN	HTH myb-type domain-containing protein		GO:0003677, GO:0005634
evm.model.Chr06.1929	tr|A0A151S6F8|A0A151S6F8_CAJCA	RING-CH-type domain-containing protein		GO:0008270
evm.model.Chr09.978	tr|A0A4D6NJ75|A0A4D6NJ75_VIGUN	Wall-associated receptor kinase		GO:0004672, GO:0005524, GO:0006468, GO:0016020, GO:0016021, GO:0016301, GO:0016310, GO:0030247
evm.model.Chr06.1904		Unknown protein
evm.model.Chr06.1905	tr|A0A0S3S312|A0A0S3S312_PHAAN	FYVE-type domain-containing protein		GO:0046872
evm.model.Chr06.1902	sp|Q9FT25|PDX1_PHAVU	Pyridoxal 5'-phosphate synthase subunit PDX1		GO:0003824, GO:0016829, GO:0036381, GO:0042819, GO:0042823
evm.model.Chr06.1903	tr|A0A0S3S321|A0A0S3S321_PHAAN	FCP1 homology domain-containing protein		GO:0016311, GO:0016791
evm.model.Chr06.1900	tr|A0A4D6KHT8|A0A4D6KHT8_VIGUN	Seipin family		GO:0005783, GO:0005789, GO:0006629, GO:0016020, GO:0016021, GO:0019915
evm.model.Chr06.1901	tr|A0A445I8G5|A0A445I8G5_GLYSO	Aquaporin NIP1-2		GO:0015267, GO:0016020, GO:0016021, GO:0055085
evm.model.Chr09.983	tr|V7B2D9|V7B2D9_PHAVU	1-(5-phosphoribosyl)-5-[(5-phosphoribosylamino)methylideneamino] imidazole-4-carboxamide isomerase, chloroplastic		GO:0000105, GO:0003824, GO:0003949, GO:0008652, GO:0009507, GO:0009536, GO:0016853
evm.model.Chr09.984	tr|A0A0S3RIC8|A0A0S3RIC8_PHAAN	Metallophos domain-containing protein		GO:0016787
evm.model.Chr09.985	tr|V7B0F9|V7B0F9_PHAVU	S5A_REDUCTASE domain-containing protein		GO:0006629, GO:0016020, GO:0016021, GO:0016627
evm.model.Chr11.237.1.62113169	tr|A0A0S3SA27|A0A0S3SA27_PHAAN	Protein kinase domain-containing protein		GO:0004672, GO:0005524, GO:0006468, GO:0016020, GO:0016021
evm.model.Chr09.980	tr|A0A1S3TZ55|A0A1S3TZ55_VIGRR	endoribonuclease Dicer homolog 1		GO:0000166, GO:0003677, GO:0003723, GO:0004386, GO:0004518, GO:0004519, GO:0004525, GO:0005524, GO:0006396, GO:0016787, GO:0016891, GO:0031047, GO:0090305, GO:0090501, GO:0090502
evm.model.Chr09.981	tr|A0A0S3RIC0|A0A0S3RIC0_PHAAN	TF-B3 domain-containing protein		GO:0003677, GO:0005634
evm.model.Chr09.986	tr|A0A1S3TZ48|A0A1S3TZ48_VIGRR	tyrosine-sulfated glycopeptide receptor 1		GO:0000166, GO:0004672, GO:0005524, GO:0006468, GO:0016020, GO:0016021, GO:0016301, GO:0016310, GO:0016740
evm.model.Chr09.987	tr|A0A4D6NNF7|A0A4D6NNF7_VIGUN	1-(5-phosphoribosyl)-5-[(5-phosphoribosylamino)methylideneamino] imidazole-4-carboxamide isomerase, chloroplastic		GO:0000105, GO:0003824, GO:0003949, GO:0008652, GO:0009507, GO:0009536, GO:0016853
evm.model.Chr09.988	tr|A0A4D6NJ84|A0A4D6NJ84_VIGUN	Plasma membrane ATPase		GO:0000166, GO:0005524, GO:0005886, GO:0006811, GO:0008553, GO:0016020, GO:0016021, GO:0120029
evm.model.Chr06.1915	tr|A0A0L9VF12|A0A0L9VF12_PHAAN	ANK_REP_REGION domain-containing protein		GO:0016020, GO:0016021
evm.model.Chr06.1916	tr|V7BSH8|V7BSH8_PHAVU	ANK_REP_REGION domain-containing protein		GO:0016020, GO:0016021
evm.model.Chr06.1913	tr|A0A4D6KST6|A0A4D6KST6_VIGUN	ANK_REP_REGION domain-containing protein		GO:0016020, GO:0016021
evm.model.Chr06.1914	tr|A0A4D6KKE3|A0A4D6KKE3_VIGUN	ANK_REP_REGION domain-containing protein		GO:0016020, GO:0016021
evm.model.Chr06.1911	tr|K7MAD4|K7MAD4_SOYBN	FAS1 domain-containing protein		GO:0005886, GO:0009834
evm.model.Chr06.1912	tr|V7BSH4|V7BSH4_PHAVU	FAS1 domain-containing protein		GO:0016020, GO:0016021
evm.model.Chr06.1910	tr|A0A4D6KMS4|A0A4D6KMS4_VIGUN	RING-type E3 ubiquitin transferase		GO:0004842, GO:0016567
evm.model.Chr09.993	tr|A0A1S3TZ63|A0A1S3TZ63_VIGRR	pumilio homolog 23		GO:0003723, GO:0006417
evm.model.Chr09.994	tr|A0A4D6NMF6|A0A4D6NMF6_VIGUN	Pectinesterase		GO:0004857, GO:0005576, GO:0005618, GO:0016787, GO:0030599, GO:0042545, GO:0043086, GO:0045330, GO:0045490, GO:0071555
evm.model.Chr09.995	tr|A0A0S3RIK6|A0A0S3RIK6_PHAAN	Remorin_C domain-containing protein
evm.model.Chr09.996	tr|A0A4D6NJ90|A0A4D6NJ90_VIGUN	eIF-2B GDP-GTP exchange factor subunit alpha		GO:0003743, GO:0006412, GO:0006413, GO:0044237
evm.model.Chr09.990	tr|A0A1S3TZ86|A0A1S3TZ86_VIGRR	O-fucosyltransferase family protein		GO:0006004, GO:0016020, GO:0016021, GO:0016740
evm.model.Chr09.991	tr|A0A0S3RID2|A0A0S3RID2_PHAAN	IENR2 domain-containing protein		GO:0003677
evm.model.Chr09.992	tr|A0A4D6NK15|A0A4D6NK15_VIGUN	E3 ubiquitin-protein ligase		GO:0016020, GO:0016021
evm.model.Chr06.1908	tr|A0A3Q0FFP0|A0A3Q0FFP0_VIGRR	heat stress transcription factor A-4a		GO:0003677, GO:0003700, GO:0005634, GO:0006355, GO:0043565
evm.model.Chr09.997	tr|A0A151TYE2|A0A151TYE2_CAJCA	Subtilisin-like protease		GO:0004252, GO:0006508, GO:0008233, GO:0008236, GO:0016787
evm.model.Chr06.1909	tr|A0A4D6KHS9|A0A4D6KHS9_VIGUN	Transcription repressor		GO:0005634, GO:0045892
evm.model.Chr09.998	tr|A0A1S3TZB6|A0A1S3TZB6_VIGRR	ethylene-responsive transcription factor RAP2-12		GO:0003677, GO:0003700, GO:0005634, GO:0006355
evm.model.Chr06.1906	tr|A0A0S3S340|A0A0S3S340_PHAAN	ANK_REP_REGION domain-containing protein		GO:0016020, GO:0016021
evm.model.Chr09.999	tr|A0A2U1P433|A0A2U1P433_ARTAN	Lipase, GDSL		GO:0016614, GO:0016788, GO:0050660
evm.model.Chr06.1907	tr|A0A4D6KK32|A0A4D6KK32_VIGUN	Transmembrane protein 230		GO:0005768, GO:0005776, GO:0005794, GO:0016020, GO:0016021
evm.model.Chr11.187	tr|A0A1S3UPQ9|A0A1S3UPQ9_VIGRR	transcription factor MYB65		GO:0005634
evm.model.Chr11.188		Unknown protein
evm.model.Chr11.189		Unknown protein
evm.model.Chr09.928	tr|A0A1S3TYW8|A0A1S3TYW8_VIGRR	leucine-rich repeat extensin-like protein 3
evm.model.Chr09.929	tr|V7B074|V7B074_PHAVU	Importin subunit alpha		GO:0005737, GO:0006606, GO:0015031, GO:0061608
evm.model.Chr11.180	tr|A0A4D6NPG7|A0A4D6NPG7_VIGUN	UDP-glucuronate 4-epimerase
evm.model.Chr11.181	tr|A0A445GX64|A0A445GX64_GLYSO	Cysteine-rich receptor-like protein kinase 10		GO:0004672, GO:0004674, GO:0005524, GO:0006468, GO:0016020, GO:0016301, GO:0016310, GO:0016740, GO:0106310, GO:0106311
evm.model.Chr11.182	sp|A8IU92|CFA20_CHLRE	Cilia- and flagella-associated protein 20		GO:0005737, GO:0005856, GO:0005874, GO:0005875, GO:0005879, GO:0005929, GO:0031514, GO:0035082, GO:0036064, GO:0042995, GO:0045724, GO:0060271, GO:0060296, GO:0072594, GO:0097540, GO:0097545, GO:2000155
evm.model.Chr11.183	tr|A0A1S3US05|A0A1S3US05_VIGRR	lysine-specific demethylase REF6-like		GO:0008168, GO:0032259
evm.model.Chr11.184	sp|Q67XV2|SAC3C_ARATH	SAC3 family protein C		GO:0005634, GO:0005737, GO:0006406, GO:0070390
evm.model.Chr11.185	tr|A0A4D6LB00|A0A4D6LB00_VIGUN	Serine/threonine kinase		GO:0004672, GO:0005524, GO:0006468, GO:0016301, GO:0016310
evm.model.Chr11.186		Unknown protein
evm.model.Chr09.924	tr|A0A4D6NM92|A0A4D6NM92_VIGUN	Cytochrome c oxidase subunit 2		GO:0004129, GO:0005507, GO:0005739, GO:0005743, GO:0016020, GO:0016021, GO:0016491, GO:0022900, GO:0046872, GO:0070469, GO:1902600
evm.model.Chr09.926	tr|A0A4D6NI22|A0A4D6NI22_VIGUN	Two-component response regulator		GO:0000160, GO:0003677, GO:0003700, GO:0005634, GO:0006355, GO:0007165, GO:0009736, GO:0016301, GO:0016310
evm.model.Chr09.927	tr|A0A1S3TYV2|A0A1S3TYV2_VIGRR	COBRA-like protein 7		GO:0010215, GO:0030246, GO:0031225
evm.model.Chr09.920	tr|A0A0S3RI53|A0A0S3RI53_PHAAN	Bet_v_1 domain-containing protein		GO:0004864, GO:0006952, GO:0009607, GO:0009738, GO:0010427, GO:0032515, GO:0038023
evm.model.Chr09.921	tr|A0A6A5P4P5|A0A6A5P4P5_LUPAL	ATP-dependent DNA helicase		GO:0000166, GO:0000723, GO:0003678, GO:0004386, GO:0005524, GO:0006281, GO:0006310, GO:0006974, GO:0016787, GO:0032508
evm.model.Chr09.922	tr|A0A1S3TYW2|A0A1S3TYW2_VIGRR	class-10 pathogenesis-related protein 1-like		GO:0004864, GO:0006952, GO:0009607, GO:0009738, GO:0010427, GO:0032515, GO:0038023
evm.model.Chr09.923	tr|A0A445GTU9|A0A445GTU9_GLYSO	Protein DEHYDRATION-INDUCED 19-like 7 isoform F		GO:0016020, GO:0016021
evm.model.Chr11.198	tr|A0A0B2PLT5|A0A0B2PLT5_GLYSO	Protein ZINC INDUCED FACILITATOR-LIKE 1		GO:0016020, GO:0016021, GO:0022857, GO:0055085
evm.model.Chr11.199	tr|A0A1S3V137|A0A1S3V137_VIGRR	protein ZINC INDUCED FACILITATOR-LIKE 1		GO:0016020, GO:0016021, GO:0022857, GO:0055085
evm.model.Chr09.939	sp|O04834|SAR1A_ARATH	GTP-binding protein SAR1A		GO:0000166, GO:0003400, GO:0003924, GO:0005525, GO:0005783, GO:0005794, GO:0005829, GO:0005886, GO:0006886, GO:0006888, GO:0009555, GO:0015031, GO:0016050, GO:0016192, GO:0030127, GO:0061024, GO:0070863, GO:0070971
evm.model.Chr11.190		Unknown protein
evm.model.Chr11.191	tr|A0A0B2NXW1|A0A0B2NXW1_GLYSO	Retrovirus-related Pol polyprotein from transposon TNT 1-94		GO:0003676, GO:0015074, GO:0016787
evm.model.Chr11.192	tr|A0A438DA35|A0A438DA35_VITVI	UPF0565 protein C2orf69-like
evm.model.Chr11.193	tr|A0A151R8V7|A0A151R8V7_CAJCA	COP9 signalosome complex subunit 7
evm.model.Chr11.194	tr|A0A1S3V6J2|A0A1S3V6J2_VIGRR	Leucine carboxyl methyltransferase 1 homolog		GO:0005737, GO:0008168, GO:0016020, GO:0016740, GO:0032259
evm.model.Chr03.3146.1.6211317d	tr|A0A4D6L199|A0A4D6L199_VIGUN	Potassium transporter		GO:0005886, GO:0006811, GO:0006813, GO:0015079, GO:0016020, GO:0016021, GO:0071805
evm.model.Chr11.195	tr|A0A0B2PRM9|A0A0B2PRM9_GLYSO	Subtilisin-like protease		GO:0004252, GO:0006508, GO:0008233, GO:0008236, GO:0016787
evm.model.Chr11.196	tr|A0A0B2PMJ8|A0A0B2PMJ8_GLYSO	Protein ZINC INDUCED FACILITATOR-LIKE 1		GO:0016020, GO:0016021, GO:0022857, GO:0055085
evm.model.Chr11.197	tr|A0A0B2PMJ8|A0A0B2PMJ8_GLYSO	Protein ZINC INDUCED FACILITATOR-LIKE 1		GO:0016020, GO:0016021, GO:0022857, GO:0055085
evm.model.Chr09.930	tr|G7IMW6|G7IMW6_MEDTR	Transmembrane protein, putative		GO:0016020, GO:0016021
evm.model.Chr09.935	tr|A0A072V6A6|A0A072V6A6_MEDTR	cAMP-regulated phosphoprotein-like protein		GO:0016020, GO:0016021
evm.model.Chr09.936	tr|A0A1S3TZ56|A0A1S3TZ56_VIGRR	beta-D-xylosidase 1		GO:0004553, GO:0005576, GO:0005975, GO:0008152, GO:0016787, GO:0016798
evm.model.Chr09.937	tr|A0A0S3RI64|A0A0S3RI64_PHAAN	Glyco_hydro_19_cat domain-containing protein		GO:0004568, GO:0005975, GO:0006032, GO:0006952, GO:0008061, GO:0016020, GO:0016021, GO:0016998
evm.model.Chr09.938	tr|G7IMU6|G7IMU6_MEDTR	Calmodulin-binding transcription activator		GO:0003677, GO:0003690, GO:0003712, GO:0005516, GO:0005634, GO:0006357
evm.model.Chr09.931	tr|A0A0S3RKH5|A0A0S3RKH5_PHAAN	RING-type domain-containing protein		GO:0016020, GO:0016021
evm.model.Chr09.932	tr|A0A4D6NHJ4|A0A4D6NHJ4_VIGUN	C2H2-type domain-containing protein		GO:0010090
evm.model.Chr09.933	tr|G7IMV9|G7IMV9_MEDTR	DUF4378 domain protein
evm.model.Chr09.934	tr|A0A1S2XGS3|A0A1S2XGS3_CICAR	hybrid signal transduction histidine kinase M		GO:0016301, GO:0016310
evm.model.Chr11.165	tr|A0A4D6LB16|A0A4D6LB16_VIGUN	Cysteine proteinase inhibitor		GO:0004869, GO:0010466, GO:0010951, GO:0030414
evm.model.Chr11.166	tr|A0A0S3S963|A0A0S3S963_PHAAN	CBFD_NFYB_HMF domain-containing protein		GO:0005634, GO:0046982
evm.model.Chr11.167	tr|A0A445I6V1|A0A445I6V1_GLYSO	Mediator of RNA polymerase II transcription subunit 15a		GO:0003712, GO:0003713, GO:0005634, GO:0006355, GO:0031490, GO:0045893
evm.model.Chr11.168	tr|A0A4D6LAX2|A0A4D6LAX2_VIGUN	UBA domain-containing protein
evm.model.Chr11.169	tr|A0A1S3TDG5|A0A1S3TDG5_VIGRR	cysteine-rich receptor-like protein kinase 10		GO:0004672, GO:0004674, GO:0005524, GO:0006468, GO:0016020, GO:0016021, GO:0016301, GO:0016310
evm.model.Chr11.160	tr|A0A0S3S998|A0A0S3S998_PHAAN	Abhydrolase_3 domain-containing protein		GO:0016787
evm.model.Chr11.161	tr|A0A4D6N949|A0A4D6N949_VIGUN	Phosphopyruvate hydratase		GO:0000015, GO:0000287, GO:0004634, GO:0006096, GO:0016829
evm.model.Chr11.162	tr|A0A4D6LBE2|A0A4D6LBE2_VIGUN	WAT1-related protein		GO:0016020, GO:0016021, GO:0022857, GO:0055085
evm.model.Chr11.163	tr|A0A4D6LAX3|A0A4D6LAX3_VIGUN	WAT1-related protein		GO:0016020, GO:0016021, GO:0022857, GO:0055085
evm.model.Chr11.164	tr|A0A445I709|A0A445I709_GLYSO	65-kDa microtubule-associated protein 5		GO:0000226, GO:0005874, GO:0008017
evm.model.Chr09.941	tr|A0A1S3TZ52|A0A1S3TZ52_VIGRR	serine/threonine-protein phosphatase 4 regulatory subunit 3
evm.model.Chr09.946		Unknown protein
evm.model.Chr09.947	tr|V7B3G1|V7B3G1_PHAVU	DNA-directed RNA polymerase subunit		GO:0003676, GO:0003899, GO:0005634, GO:0005730, GO:0006351, GO:0006379, GO:0008270, GO:0046872
evm.model.Chr09.948	tr|G7IG05|G7IG05_MEDTR	WD40/YVTN repeat containing domain-containing protein		GO:0005634, GO:0006357, GO:0007010, GO:0008360
evm.model.Chr09.949	tr|A0A4D6NNB8|A0A4D6NNB8_VIGUN	(1->3)-beta-glucan endohydrolase		GO:0004553, GO:0005975, GO:0008152, GO:0016787, GO:0016798, GO:0042973
evm.model.Chr09.942		Unknown protein
evm.model.Chr09.943		Unknown protein
evm.model.Chr09.944		Unknown protein
evm.model.Chr09.945		Unknown protein
evm.model.Chr11.176	tr|A0A4D6NSY7|A0A4D6NSY7_VIGUN	HMG box domain-containing protein
evm.model.Chr11.177	tr|A0A371GIZ8|A0A371GIZ8_MUCPR	Cysteine-rich receptor-like protein kinase 25		GO:0004672, GO:0004674, GO:0005524, GO:0006468, GO:0016020, GO:0016021, GO:0016301, GO:0016310
evm.model.Chr11.178	tr|A0A151QYV2|A0A151QYV2_CAJCA	Cysteine-rich receptor-like protein kinase 25		GO:0004672, GO:0004674, GO:0005524, GO:0006468, GO:0016020, GO:0016021, GO:0016301, GO:0016310
evm.model.Chr11.179	tr|A0A445GX64|A0A445GX64_GLYSO	Cysteine-rich receptor-like protein kinase 10		GO:0004672, GO:0004674, GO:0005524, GO:0006468, GO:0016020, GO:0016301, GO:0016310, GO:0016740, GO:0106310, GO:0106311
evm.model.Chr11.170	tr|A0A3Q0FDT0|A0A3Q0FDT0_VIGRR	LOW QUALITY PROTEIN: putative disease resistance protein At3g14460		GO:0043531
evm.model.Chr11.171	tr|A0A3Q0EP36|A0A3Q0EP36_VIGRR	cysteine-rich receptor-like protein kinase 25		GO:0004672, GO:0004674, GO:0005524, GO:0006468, GO:0016020, GO:0016021, GO:0016301, GO:0016310
evm.model.Chr11.172		Unknown protein
evm.model.Chr11.173	tr|A0A371GIZ8|A0A371GIZ8_MUCPR	Cysteine-rich receptor-like protein kinase 25		GO:0004672, GO:0004674, GO:0005524, GO:0006468, GO:0016020, GO:0016021, GO:0016301, GO:0016310
evm.model.Chr11.174	tr|A0A1S3TDI4|A0A1S3TDI4_VIGRR	cysteine-rich receptor-like protein kinase 10		GO:0000166, GO:0004672, GO:0004674, GO:0005524, GO:0006468, GO:0016020, GO:0016021, GO:0016301, GO:0016310, GO:0016740
evm.model.Chr11.175	tr|A0A371GIZ8|A0A371GIZ8_MUCPR	Cysteine-rich receptor-like protein kinase 25		GO:0004672, GO:0004674, GO:0005524, GO:0006468, GO:0016020, GO:0016021, GO:0016301, GO:0016310
evm.model.Chr09.950	tr|A0A4D6NL75|A0A4D6NL75_VIGUN	(1->3)-beta-glucan endohydrolase		GO:0004553, GO:0005975, GO:0008152, GO:0016787, GO:0016798, GO:0042973
evm.model.Chr09.951	tr|A0A4D6NHX2|A0A4D6NHX2_VIGUN	(1->3)-beta-glucan endohydrolase		GO:0004553, GO:0005975, GO:0008152, GO:0016787, GO:0016798, GO:0042973
evm.model.Chr09.952	tr|A0A4D6NK99|A0A4D6NK99_VIGUN	(1->3)-beta-glucan endohydrolase		GO:0004553, GO:0005975, GO:0008152, GO:0016787, GO:0016798, GO:0042973
evm.model.Chr09.957	tr|A0A4D6NNC9|A0A4D6NNC9_VIGUN	Heterogeneous nuclear ribonucleoprotein Q		GO:0003676, GO:0003723
evm.model.Chr09.958	tr|A0A4D6NJ62|A0A4D6NJ62_VIGUN	L-gulonolactone oxidase		GO:0003885, GO:0016020, GO:0016491, GO:0016899, GO:0019853, GO:0050105, GO:0050660, GO:0071949
evm.model.Chr09.959	tr|A0A2K3PR87|A0A2K3PR87_TRIPR	Ty3/gypsy retrotransposon protein		GO:0003676, GO:0015074
evm.model.Chr09.953		Unknown protein
evm.model.Chr09.954	tr|A0A4D6NL15|A0A4D6NL15_VIGUN	Non-specific serine/threonine protein kinase		GO:0000166, GO:0004672, GO:0004674, GO:0005524, GO:0006468, GO:0007165, GO:0016301, GO:0016310, GO:0016740, GO:0106310, GO:0106311
evm.model.Chr09.955	tr|A0A4D6NMC8|A0A4D6NMC8_VIGUN	3-ketoacyl-CoA synthase		GO:0006633, GO:0016020, GO:0016021, GO:0016740, GO:0016746, GO:0016747, GO:0102336, GO:0102337, GO:0102338, GO:0102756
evm.model.Chr09.956		Unknown protein
evm.model.Chr11.264	tr|A0A4D6LBZ1|A0A4D6LBZ1_VIGUN	Bet_v_1 domain-containing protein		GO:0006952
evm.model.Chr11.265	tr|A0A0S3SA15|A0A0S3SA15_PHAAN	Bet_v_1 domain-containing protein		GO:0006952
evm.model.Chr11.266	tr|A0A0S3SA15|A0A0S3SA15_PHAAN	Bet_v_1 domain-containing protein		GO:0006952
evm.model.Chr11.267	tr|A0A0S3SA15|A0A0S3SA15_PHAAN	Bet_v_1 domain-containing protein		GO:0006952
evm.model.Chr11.268	tr|A0A0S3SA15|A0A0S3SA15_PHAAN	Bet_v_1 domain-containing protein		GO:0006952
evm.model.Chr11.269		Unknown protein
evm.model.Chr11.260	tr|A0A0S3SA54|A0A0S3SA54_PHAAN	Bet_v_1 domain-containing protein		GO:0006952
evm.model.Chr09.898.1.62113171	tr|A0A4D6NKU8|A0A4D6NKU8_VIGUN	Protein DETOXIFICATION		GO:0015297, GO:0016020, GO:0016021, GO:0042908, GO:0042910, GO:0055085
evm.model.Chr11.261	tr|A0A0S3SA41|A0A0S3SA41_PHAAN	Bet_v_1 domain-containing protein		GO:0006952
evm.model.Chr11.262	tr|A0A1S3TAQ5|A0A1S3TAQ5_VIGRR	MLP-like protein 43		GO:0006952
evm.model.Chr11.263	tr|A0A4D6LBF5|A0A4D6LBF5_VIGUN	Bet_v_1 domain-containing protein		GO:0006952
evm.model.Chr11.275		Unknown protein
evm.model.Chr11.276	tr|A0A1S3TAM3|A0A1S3TAM3_VIGRR	diphthine methyltransferase homolog		GO:0008168, GO:0016740, GO:0032259
evm.model.Chr11.277	tr|A0A1S3TAM6|A0A1S3TAM6_VIGRR	acid phosphatase 1		GO:0003993, GO:0016311, GO:0045735
evm.model.Chr11.278	tr|A0A0S3SA72|A0A0S3SA72_PHAAN	Protein kinase domain-containing protein		GO:0004672, GO:0005524, GO:0006468
evm.model.Chr11.279	tr|A0A4D6NPG7|A0A4D6NPG7_VIGUN	UDP-glucuronate 4-epimerase
evm.model.Chr11.270	tr|A0A0S3SA15|A0A0S3SA15_PHAAN	Bet_v_1 domain-containing protein		GO:0006952
evm.model.Chr11.271	tr|A0A0S3S9Z7|A0A0S3S9Z7_PHAAN	Albumin_I_a domain-containing protein
evm.model.Chr11.272	sp|P21745|EA30_VICFA	Embryonic abundant protein VF30.1		GO:0005576
evm.model.Chr11.273	tr|A0A371HLU4|A0A371HLU4_MUCPR	Ribonuclease P protein subunit p30		GO:0003824, GO:0008033
evm.model.Chr11.274	sp|P46287|RL11_MEDSA	60S ribosomal protein L11		GO:0003723, GO:0003735, GO:0005634, GO:0005737, GO:0005840, GO:0006412, GO:0019843
evm.model.Chr11.242	tr|A0A4D6LBA8|A0A4D6LBA8_VIGUN	SWIM-type domain-containing protein		GO:0008270
evm.model.Chr11.243	tr|A0A1S3W0U1|A0A1S3W0U1_VIGRR	SART-1 family protein DOT2		GO:0000398, GO:0005634
evm.model.Chr11.244	tr|A0A371GND8|A0A371GND8_MUCPR	Kinase D-interacting substrate		GO:0016301, GO:0016310
evm.model.Chr11.245	tr|A0A4D6N1D4|A0A4D6N1D4_VIGUN	Ribonuclease P/MRP protein subunit POP1		GO:0000172, GO:0000398, GO:0001682, GO:0005634, GO:0005655, GO:0016020
evm.model.Chr06.1988	tr|G7IFH9|G7IFH9_MEDTR	Ribosomal protein L31		GO:0005840
evm.model.Chr11.246	tr|A0A4D6LBB7|A0A4D6LBB7_VIGUN	Glycosyltransferase		GO:0008194, GO:0016740, GO:0016757
evm.model.Chr06.1989	tr|A0A445BBN9|A0A445BBN9_ARAHY	DBD_Tnp_Mut domain-containing protein
evm.model.Chr11.247	tr|A0A4D6LBB7|A0A4D6LBB7_VIGUN	Glycosyltransferase		GO:0008194, GO:0016740, GO:0016757
evm.model.Chr06.1986	tr|A0A0S3S2X6|A0A0S3S2X6_PHAAN	Protein kinase domain-containing protein		GO:0000166, GO:0004672, GO:0005524, GO:0006468, GO:0016020, GO:0016021, GO:0016301, GO:0016310, GO:0016740
evm.model.Chr11.248	tr|A0A371I996|A0A371I996_MUCPR	Protein RESTRICTED TEV MOVEMENT 2		GO:0016020, GO:0016021
evm.model.Chr06.1987	AT3G20070.2	titan9
evm.model.Chr11.249	tr|A0A0S3S9W5|A0A0S3S9W5_PHAAN	SHSP domain-containing protein		GO:0016020, GO:0016021
evm.model.Chr06.1984	tr|A0A1S3VH81|A0A1S3VH81_VIGRR	WUSCHEL-related homeobox 9		GO:0003677, GO:0003700, GO:0005634, GO:0006355, GO:0007275, GO:0050793
evm.model.Chr06.1985	tr|A0A4D6KHK9|A0A4D6KHK9_VIGUN	Rab family		GO:0003924, GO:0005525
evm.model.Chr06.1982	tr|A0A4D6KQA2|A0A4D6KQA2_VIGUN	Ethylene-responsive transcription factor 1		GO:0003677, GO:0003700, GO:0005634, GO:0006355
evm.model.Chr06.1983	tr|A0A4D6KJW5|A0A4D6KJW5_VIGUN	Ethylene-responsive transcription factor 2		GO:0003677, GO:0003700, GO:0005634, GO:0006355
evm.model.Chr06.1980	tr|A0A445I8Y2|A0A445I8Y2_GLYSO	GDSL esterase/lipase		GO:0016788
evm.model.Chr06.1981	tr|A0A0B2QGN0|A0A0B2QGN0_GLYSO	GDSL esterase/lipase		GO:0016020, GO:0016021, GO:0016491, GO:0016719, GO:0016788, GO:0052886, GO:0052887
evm.model.Chr11.240	tr|A0A1S3W0U1|A0A1S3W0U1_VIGRR	SART-1 family protein DOT2		GO:0000398, GO:0005634
evm.model.Chr11.241	tr|A0A4D6LBA8|A0A4D6LBA8_VIGUN	SWIM-type domain-containing protein		GO:0008270
evm.model.Chr08.197.1.6211316a	tr|A0A0S3RP80|A0A0S3RP80_PHAAN	TPX2 domain-containing protein		GO:0005737, GO:0005856, GO:0005874
evm.model.Chr11.253	tr|A0A4D6LBT0|A0A4D6LBT0_VIGUN	Bet_v_1 domain-containing protein		GO:0006952
evm.model.Chr11.254	tr|A0A4D6LBC1|A0A4D6LBC1_VIGUN	Bet_v_1 domain-containing protein		GO:0006952
evm.model.Chr11.255	tr|A0A4D6LBL8|A0A4D6LBL8_VIGUN	Bet_v_1 domain-containing protein		GO:0006952
evm.model.Chr11.256	tr|A0A1D1XNP1|A0A1D1XNP1_9ARAE	RNA-directed RNA polymerase L		GO:0001172, GO:0003968
evm.model.Chr06.1999	tr|A0A1S3VII2|A0A1S3VII2_VIGRR	protein DMP4-like		GO:0016020, GO:0016021
evm.model.Chr11.257	tr|A0A4D6LBX5|A0A4D6LBX5_VIGUN	Bet_v_1 domain-containing protein		GO:0006952
evm.model.Chr11.258	tr|A0A4D6LBT9|A0A4D6LBT9_VIGUN	Bet_v_1 domain-containing protein		GO:0006952
evm.model.Chr06.1997	tr|A0A4D6KNV7|A0A4D6KNV7_VIGUN	tRNA (adenine(58)-N(1))-methyltransferase		GO:0008033, GO:0008168, GO:0016429, GO:0016740, GO:0030488, GO:0031515, GO:0032259
evm.model.Chr11.259	tr|B4UWD7|B4UWD7_ARAHY	N-acetyltransferase		GO:0008080, GO:0016740
evm.model.Chr06.1998	tr|A0A1S3VJ94|A0A1S3VJ94_VIGRR	receptor-like protein kinase HSL1		GO:0000166, GO:0004672, GO:0005524, GO:0006468, GO:0016020, GO:0016021, GO:0016301, GO:0016310, GO:0016740
evm.model.Chr06.1995	tr|A0A0S3S2W0|A0A0S3S2W0_PHAAN	NAC domain-containing protein		GO:0003677, GO:0006355
evm.model.Chr06.1996	tr|A2Q519|A2Q519_MEDTR	Protein kinase		GO:0004672, GO:0005524, GO:0005886, GO:0006468, GO:0016020, GO:0016021, GO:0016301, GO:0016310, GO:0016740
evm.model.Chr06.1993	tr|A0A4D6KHK2|A0A4D6KHK2_VIGUN	4a-hydroxytetrahydrobiopterin dehydratase		GO:0006729, GO:0008124, GO:0016829
evm.model.Chr06.1994	tr|A0A4D6KJE1|A0A4D6KJE1_VIGUN	Auxin response factor		GO:0003677, GO:0005634, GO:0006355, GO:0009725, GO:0009734
evm.model.Chr06.1991	tr|G7IFH1|G7IFH1_MEDTR	Optic atrophy 3 protein		GO:0005739, GO:0019216
evm.model.Chr06.1992	tr|A0A1L1Z3N6|A0A1L1Z3N6_PUEML	O-methyltransferase		GO:0008168, GO:0008171, GO:0016740, GO:0032259, GO:0046983
evm.model.Chr11.250	tr|A0A4D6LBX0|A0A4D6LBX0_VIGUN	Bet_v_1 domain-containing protein		GO:0006952
evm.model.Chr11.251	tr|A0A4D6LBX0|A0A4D6LBX0_VIGUN	Bet_v_1 domain-containing protein		GO:0006952
evm.model.Chr06.1990	tr|A0A371G7Y8|A0A371G7Y8_MUCPR	Transcription factor VOZ1		GO:0006355, GO:0048578
evm.model.Chr11.252	tr|A0A4D6LBW3|A0A4D6LBW3_VIGUN	Bet_v_1 domain-containing protein		GO:0006952
evm.model.Chr09.2062.1.6211317b	tr|A0A4D6NPC5|A0A4D6NPC5_VIGUN	Protein translocase subunit SecA		GO:0000166, GO:0005524, GO:0006605, GO:0006886, GO:0015031, GO:0015450, GO:0016020, GO:0016464, GO:0017038, GO:0055085, GO:0071806
evm.model.Chr11.220	sp|P23569|CHSY_PUEML	Chalcone synthase		GO:0009058, GO:0009813, GO:0016210, GO:0016740, GO:0016746, GO:0016747
evm.model.Chr11.221	sp|P23569|CHSY_PUEML	Chalcone synthase		GO:0009058, GO:0009813, GO:0016210, GO:0016740, GO:0016746, GO:0016747
evm.model.Chr06.1968	tr|A0A0B2QFJ9|A0A0B2QFJ9_GLYSO	Pentatricopeptide repeat-containing protein, mitochondrial		GO:0016787
evm.model.Chr11.222	sp|P23569|CHSY_PUEML	Chalcone synthase		GO:0009058, GO:0009813, GO:0016210, GO:0016740, GO:0016746, GO:0016747
evm.model.Chr06.1969	tr|A0A1S3VI31|A0A1S3VI31_VIGRR	THO complex subunit 7A		GO:0000445, GO:0005634, GO:0006397
evm.model.Chr11.223	tr|A0A4D6LBM1|A0A4D6LBM1_VIGUN	SWIM-type domain-containing protein		GO:0008270
evm.model.Chr06.1966	tr|A0A445I8U8|A0A445I8U8_GLYSO	GDSL esterase/lipase		GO:0016788
evm.model.Chr11.224	tr|A0A4D6LB62|A0A4D6LB62_VIGUN	Germin-like protein		GO:0005576, GO:0005618, GO:0030145, GO:0046872, GO:0048046
evm.model.Chr06.1967	tr|A0A445I8U8|A0A445I8U8_GLYSO	GDSL esterase/lipase		GO:0016788
evm.model.Chr11.225	tr|A0A1S3TEL4|A0A1S3TEL4_VIGRR	ABSCISIC ACID-INSENSITIVE 5-like protein 2		GO:0003700, GO:0005634, GO:0006355, GO:0045893
evm.model.Chr06.1964	tr|A0A151RL65|A0A151RL65_CAJCA	GDSL esterase/lipase family		GO:0016788
evm.model.Chr11.226	tr|B4YA12|B4YA12_ARAHY	Calcium calmodulin-dependent protein kinase		GO:0000166, GO:0004672, GO:0005509, GO:0005524, GO:0006468, GO:0016301, GO:0016310, GO:0016740, GO:0046872
evm.model.Chr06.1965	tr|A0A4D6KMK9|A0A4D6KMK9_VIGUN	Pyruvate decarboxylase		GO:0000287, GO:0003824, GO:0004737, GO:0016829, GO:0016831, GO:0030976, GO:0046872
evm.model.Chr11.227	tr|A0A1S3TEM4|A0A1S3TEM4_VIGRR	serrate RNA effector molecule		GO:0005634, GO:0006397
evm.model.Chr06.1962	tr|A0A4D6KSY6|A0A4D6KSY6_VIGUN	Phospholipase A1		GO:0006629, GO:0008970, GO:0016042, GO:0016787
evm.model.Chr06.1963	tr|A0A371EQS5|A0A371EQS5_MUCPR	GDSL esterase/lipase		GO:0016788
evm.model.Chr06.1960	sp|Q8VY22|TBL38_ARATH	Protein trichome birefringence-like 38		GO:0005794, GO:0016020, GO:0016021, GO:0016413
evm.model.Chr06.1961	tr|A0A2I4FFP1|A0A2I4FFP1_JUGRE	protein CHUP1, chloroplastic-like		GO:0009658, GO:0009707
evm.model.Chr11.217	tr|A0A4D6LB51|A0A4D6LB51_VIGUN	Sulfotransferase		GO:0005737, GO:0008146, GO:0016740
evm.model.Chr11.218	tr|A0A1S3VXS1|A0A1S3VXS1_VIGRR	type I inositol polyphosphate 5-phosphatase 10		GO:0016787, GO:0046856
evm.model.Chr11.219	tr|A0A0S3RJQ8|A0A0S3RJQ8_PHAAN	SUN domain-containing protein		GO:0016020, GO:0016021
evm.model.Chr11.231	tr|A0A1S3TEM3|A0A1S3TEM3_VIGRR	AP2-like ethylene-responsive transcription factor At1g79700		GO:0003677, GO:0003700, GO:0005634, GO:0006355
evm.model.Chr11.232		Unknown protein
evm.model.Chr06.1979	tr|A0A1S3VIX8|A0A1S3VIX8_VIGRR	Glutamate receptor		GO:0006811, GO:0015276, GO:0016020, GO:0016021, GO:0034220
evm.model.Chr11.233	tr|A0A1S3TEL3|A0A1S3TEL3_VIGRR	Vacuolar protein-sorting-associated protein 36		GO:0000814, GO:0005737, GO:0005768, GO:0015031, GO:0031902, GO:0032266, GO:0032509, GO:0043130, GO:0043328
evm.model.Chr11.234	tr|A0A0S3SA05|A0A0S3SA05_PHAAN	NADH-cytochrome b5 reductase		GO:0004128, GO:0009703, GO:0016491
evm.model.Chr06.1977	tr|A0A4D6KJG5|A0A4D6KJG5_VIGUN	ATP-dependent RNA helicase DDX35		GO:0000166, GO:0003724, GO:0004386, GO:0005524, GO:0016787
evm.model.Chr11.235	tr|A0A4D6LBB3|A0A4D6LBB3_VIGUN	S locus-related glycoprotein 1 binding pollen coat protein		GO:0031640, GO:0050832
evm.model.Chr06.1978	tr|A0A1S3VGI3|A0A1S3VGI3_VIGRR	Glutamate receptor		GO:0006811, GO:0015276, GO:0016020, GO:0016021, GO:0034220
evm.model.Chr11.236	tr|A0A4D6MSI0|A0A4D6MSI0_VIGUN	Ulp1 protease family		GO:0006508, GO:0008233, GO:0008234
evm.model.Chr06.1975	tr|A0A4D6KMK0|A0A4D6KMK0_VIGUN	Nucleolysin TIA-1/TIAR		GO:0016020, GO:0016021
evm.model.Chr06.1976	tr|A0A6P5MVL2|A0A6P5MVL2_ARADU	optomotor-blind protein-like isoform X2		GO:0003700, GO:0006355
evm.model.Chr11.238	tr|A0A0B2QX29|A0A0B2QX29_GLYSO	Chlorophyll(Ide) b reductase NOL, chloroplastic		GO:0016491, GO:0034256
evm.model.Chr06.1973	tr|A0A4Y1R9W0|A0A4Y1R9W0_PRUDU	Nudix hydrolase homolog 15		GO:0016787
evm.model.Chr06.1974	sp|Q9SF32|IQD1_ARATH	Protein IQ-DOMAIN 1		GO:0005515, GO:0005516, GO:0005634, GO:0005737, GO:0005856, GO:0005874, GO:0008017
evm.model.Chr06.1971	tr|A0A1S2XBW3|A0A1S2XBW3_CICAR	3'-N-debenzoyl-2'-deoxytaxol N-benzoyltransferase		GO:0016740, GO:0016747
evm.model.Chr06.1972	tr|A0A4D6KJX4|A0A4D6KJX4_VIGUN	Mg-protoporphyrin IX chelatase		GO:0000166, GO:0005524, GO:0009507, GO:0009536, GO:0015979, GO:0015995, GO:0016851, GO:0016874
evm.model.Chr06.1970	tr|A0A0B2QBE0|A0A0B2QBE0_GLYSO	GDSL esterase/lipase		GO:0016787
evm.model.Chr11.230	tr|A0A4D6LBR9|A0A4D6LBR9_VIGUN	Protein-S-isoprenylcysteine O-methyltransferase		GO:0006629, GO:0006656, GO:0008168, GO:0008654, GO:0016020, GO:0016021, GO:0016740, GO:0032259
evm.model.Chr11.228	tr|A0A1J7GS57|A0A1J7GS57_LUPAN	Histone H3		GO:0000786, GO:0003677, GO:0005634, GO:0046982
evm.model.Chr11.229	tr|A0A1S3TEQ2|A0A1S3TEQ2_VIGRR	Protein FAR1-RELATED SEQUENCE		GO:0005634, GO:0006355, GO:0008270, GO:0046872
evm.model.Chr06.1948	tr|A0A1S3VGH3|A0A1S3VGH3_VIGRR	protein trichome birefringence-like 19		GO:0016020, GO:0016021
evm.model.Chr06.1949	tr|A0A4D6KHY9|A0A4D6KHY9_VIGUN	Trichome birefringence-like family		GO:0016020, GO:0016021
evm.model.Chr06.1946	sp|Q9LJG8|ASIL2_ARATH	Trihelix transcription factor ASIL2		GO:0000976, GO:0003677, GO:0003700, GO:0005515, GO:0005634, GO:0006355, GO:0009793, GO:0010431
evm.model.Chr11.200	tr|A0A1S3V6B9|A0A1S3V6B9_VIGRR	histone-lysine N-methyltransferase, H3 lysine-9 specific SUVH1		GO:0005634, GO:0008168, GO:0008270, GO:0016571, GO:0016740, GO:0018024, GO:0032259, GO:0034968
evm.model.Chr06.1947	tr|A0A1S3VF08|A0A1S3VF08_VIGRR	protein LIGHT-DEPENDENT SHORT HYPOCOTYLS 10		GO:0005634
evm.model.Chr11.201	sp|P25974|GLCB1_SOYBN	Beta-conglycinin beta subunit 1		GO:0000326, GO:0005773, GO:0005783, GO:0033095, GO:0045735
evm.model.Chr06.1944	tr|A0A4D6KHP7|A0A4D6KHP7_VIGUN	Peroxin-7		GO:0005053, GO:0005737, GO:0005777, GO:0016558
evm.model.Chr11.202	tr|A0A0B2PLT5|A0A0B2PLT5_GLYSO	Protein ZINC INDUCED FACILITATOR-LIKE 1		GO:0016020, GO:0016021, GO:0022857, GO:0055085
evm.model.Chr06.1945		Unknown protein
evm.model.Chr11.203	tr|A0A4D6LBP0|A0A4D6LBP0_VIGUN	SAWADEE domain-containing protein		GO:0003682
evm.model.Chr06.1942	tr|A0A4D6KJZ6|A0A4D6KJZ6_VIGUN	Splicing factor 3B subunit 1		GO:0000245, GO:0003729, GO:0005634, GO:0005681
evm.model.Chr11.204	tr|A0A0S3S9S0|A0A0S3S9S0_PHAAN	Oxidored_FMN domain-containing protein		GO:0003824, GO:0010181, GO:0016491
evm.model.Chr06.1943	tr|A0A2R6RG95|A0A2R6RG95_ACTCC	Abscisic acid receptor like		GO:0004864, GO:0005737, GO:0005886, GO:0009738, GO:0016020, GO:0032515
evm.model.Chr11.205	tr|A0A0B2PMJ8|A0A0B2PMJ8_GLYSO	Protein ZINC INDUCED FACILITATOR-LIKE 1		GO:0016020, GO:0016021, GO:0022857, GO:0055085
evm.model.Chr06.1940	tr|G7ZXK0|G7ZXK0_MEDTR	DUF688 family protein
evm.model.Chr06.1941	tr|A0A4D6KQD5|A0A4D6KQD5_VIGUN	Cysteine peptidase		GO:0006508, GO:0008233, GO:0008234, GO:0016787
evm.model.Chr10.879	tr|A0A061EQT3|A0A061EQT3_THECC	NAD(P)-binding Rossmann-fold superfamily protein		GO:0016491
evm.model.Chr10.883	tr|A0A4D6MRK4|A0A4D6MRK4_VIGUN	Nucleic acid-binding
evm.model.Chr10.884	tr|A0A392M4R2|A0A392M4R2_9FABA	Helicase-like protein		GO:0004386
evm.model.Chr10.881	tr|A0A1S3VCU2|A0A1S3VCU2_VIGRR	senescence associated gene 20
evm.model.Chr10.882	tr|A0A2P5BXT2|A0A2P5BXT2_PARAD	PLAC8 motif-containing protein		GO:0016020, GO:0016021
evm.model.Chr10.887	tr|A0A3Q0FH47|A0A3Q0FH47_VIGRR	PH, RCC1 and FYVE domains-containing protein 1-like		GO:0046872
evm.model.Chr10.888		Unknown protein
evm.model.Chr10.885		Unknown protein
evm.model.Chr10.886	tr|A0A6P4D4Q6|A0A6P4D4Q6_ARADU	protein LURP-one-related 15-like		GO:0016020, GO:0016021
evm.model.Chr10.880	tr|A0A392N821|A0A392N821_9FABA	Helicase-like protein		GO:0004386
evm.model.Chr06.1939	tr|A0A0S3S2Y9|A0A0S3S2Y9_PHAAN	HTH myb-type domain-containing protein		GO:0003677, GO:0005634
evm.model.Chr06.1959	tr|A0A4D6KQB7|A0A4D6KQB7_VIGUN	F-box domain-containing protein
evm.model.Chr11.210	tr|A0A4D6LB29|A0A4D6LB29_VIGUN	Sulfotransferase		GO:0005737, GO:0008146, GO:0016740
evm.model.Chr06.1957	tr|A0A1S3VJN1|A0A1S3VJN1_VIGRR	50S ribosomal protein L34, chloroplastic		GO:0003735, GO:0005840, GO:0006412
evm.model.Chr11.211	tr|A0A4D6LB29|A0A4D6LB29_VIGUN	Sulfotransferase		GO:0005737, GO:0008146, GO:0016740
evm.model.Chr06.1958	tr|A0A4D6KHX8|A0A4D6KHX8_VIGUN	F-box domain-containing protein
evm.model.Chr11.212	tr|A0A4D6LB29|A0A4D6LB29_VIGUN	Sulfotransferase		GO:0005737, GO:0008146, GO:0016740
evm.model.Chr06.1955	tr|A0A1S3VJN1|A0A1S3VJN1_VIGRR	50S ribosomal protein L34, chloroplastic		GO:0003735, GO:0005840, GO:0006412
evm.model.Chr11.213	tr|A0A4D6LB33|A0A4D6LB33_VIGUN	Sulfotransferase		GO:0005737, GO:0008146, GO:0016740
evm.model.Chr06.1956	tr|A0A4D6KJJ2|A0A4D6KJJ2_VIGUN	Cathepsin L		GO:0006508, GO:0008233, GO:0008234, GO:0016787
evm.model.Chr11.214	tr|A0A4D6LBB5|A0A4D6LBB5_VIGUN	Pectinesterase		GO:0004857, GO:0005576, GO:0005618, GO:0016020, GO:0016021, GO:0016787, GO:0030599, GO:0042545, GO:0043086, GO:0045330, GO:0045490, GO:0071555
evm.model.Chr06.1953	tr|G7ILI8|G7ILI8_MEDTR	Armadillo/beta-catenin-like repeat protein, putative		GO:0004839, GO:0016567, GO:0016740, GO:0016746, GO:0016874
evm.model.Chr11.215	tr|A0A4D6LBN9|A0A4D6LBN9_VIGUN	Pectinesterase		GO:0004857, GO:0005618, GO:0016787, GO:0030599, GO:0042545, GO:0043086, GO:0045330, GO:0045490
evm.model.Chr06.1954	tr|G7ILI7|G7ILI7_MEDTR	Maternal effect embryo arrest 18 protein		GO:0016740, GO:0043743
evm.model.Chr11.216	tr|A0A4D6LBQ0|A0A4D6LBQ0_VIGUN	Mitochondrial inner membrane protease ATP23		GO:0004222, GO:0006508, GO:0008233, GO:0008237, GO:0016787, GO:0046872
evm.model.Chr06.1951	tr|A0A4D6KJY9|A0A4D6KJY9_VIGUN	Pollen allergen Ole e 1 family		GO:0005615
evm.model.Chr06.1952	tr|A0A4D6KP08|A0A4D6KP08_VIGUN	Pollen allergen Ole e 1 family		GO:0005615
evm.model.Chr10.889		Unknown protein
evm.model.Chr06.1950	tr|A0A1R3H4T8|A0A1R3H4T8_9ROSI	Zinc finger, Dof-type		GO:0003677, GO:0005634, GO:0006355
evm.model.Chr10.894	tr|A0A4D6MRI8|A0A4D6MRI8_VIGUN	Alkylated DNA repair protein		GO:0006281, GO:0006974, GO:0016491
evm.model.Chr10.895	tr|A0A4D6MRI8|A0A4D6MRI8_VIGUN	Alkylated DNA repair protein		GO:0006281, GO:0006974, GO:0016491
evm.model.Chr10.892	tr|V7CVQ2|V7CVQ2_PHAVU	Fe2OG dioxygenase domain-containing protein		GO:0006281, GO:0006974, GO:0016491
evm.model.Chr10.893		Unknown protein
evm.model.Chr10.898	tr|A0A4D6MRI8|A0A4D6MRI8_VIGUN	Alkylated DNA repair protein		GO:0006281, GO:0006974, GO:0016491
evm.model.Chr10.899	tr|A0A4D6MRI8|A0A4D6MRI8_VIGUN	Alkylated DNA repair protein		GO:0006281, GO:0006974, GO:0016491
evm.model.Chr10.896		Unknown protein
evm.model.Chr10.897	tr|A0A4D6MRI8|A0A4D6MRI8_VIGUN	Alkylated DNA repair protein		GO:0006281, GO:0006974, GO:0016491
evm.model.Chr11.206	tr|A0A4D6LBP0|A0A4D6LBP0_VIGUN	SAWADEE domain-containing protein		GO:0003682
evm.model.Chr11.207	tr|A0A0S3S9S0|A0A0S3S9S0_PHAAN	Oxidored_FMN domain-containing protein		GO:0003824, GO:0010181, GO:0016491
evm.model.Chr11.208	tr|A0A4D6LB39|A0A4D6LB39_VIGUN	Sulfotransferase		GO:0005737, GO:0008146, GO:0016740
evm.model.Chr11.209	tr|A0A4D6LB49|A0A4D6LB49_VIGUN	Sulfotransferase		GO:0005737, GO:0008146, GO:0016740
evm.model.Chr10.890	tr|A0A1S3VEP3|A0A1S3VEP3_VIGRR	alanine--glyoxylate aminotransferase 2 homolog 2, mitochondrial		GO:0003824, GO:0008483, GO:0016740, GO:0030170
evm.model.Chr10.891	tr|A0A6A1WD50|A0A6A1WD50_9ROSI	Translation initiation factor IF-2, chloroplastic		GO:0000166, GO:0003743, GO:0003924, GO:0005525, GO:0006412, GO:0006413
evm.model.Chr10.858	tr|A0A4D6MT29|A0A4D6MT29_VIGUN	Disease resistance protein RPM1		GO:0016020, GO:0016021
evm.model.Chr10.859	tr|A0A4D6MT29|A0A4D6MT29_VIGUN	Disease resistance protein RPM1		GO:0016020, GO:0016021
evm.model.Chr10.856	tr|A0A4D6MRM8|A0A4D6MRM8_VIGUN	Membrane magnesium transporter		GO:0000139, GO:0005768, GO:0005783, GO:0005794, GO:0016020, GO:0016021, GO:0031901
evm.model.Chr10.861	tr|A0A4D6MP94|A0A4D6MP94_VIGUN	CASP-like protein		GO:0005886, GO:0016020, GO:0016021
evm.model.Chr10.862	tr|A0A4D6MTQ1|A0A4D6MTQ1_VIGUN	WRKY transcription factor 33		GO:0003677, GO:0003700, GO:0005634, GO:0006355, GO:0043565
evm.model.Chr10.860	tr|A0A4D6MQD5|A0A4D6MQD5_VIGUN	S-adenosyl-L-methionine-dependent methyltransferase		GO:0008168, GO:0016020, GO:0016021, GO:0016740, GO:0032259
evm.model.Chr10.865	tr|A0A4D6MPF0|A0A4D6MPF0_VIGUN	Solute carrier family 40 protein		GO:0005381, GO:0006811, GO:0016020, GO:0016021, GO:0034755
evm.model.Chr10.866	tr|A0A1S3VCD0|A0A1S3VCD0_VIGRR	Solute carrier family 40 protein		GO:0005381, GO:0006811, GO:0016020, GO:0016021, GO:0034755
evm.model.Chr10.863	sp|Q8RWU5|FBL3_ARATH	F-box/LRR-repeat protein 3		GO:0005634, GO:0006511, GO:0016567, GO:0019005, GO:0031146
evm.model.Chr10.864		Unknown protein
evm.model.Chr10.869		Unknown protein
evm.model.Chr10.867	tr|A0A1S3VC81|A0A1S3VC81_VIGRR	7-methylxanthosine synthase 1		GO:0008168, GO:0016740, GO:0032259, GO:0046872
evm.model.Chr10.868	tr|A0A0S3RDI6|A0A0S3RDI6_PHAAN	SWIM-type domain-containing protein		GO:0008270
evm.model.Chr10.872	tr|A0A151QPU5|A0A151QPU5_CAJCA	Guanylate kinase		GO:0004385, GO:0016301, GO:0016310, GO:0016740, GO:0046037, GO:0046710
evm.model.Chr10.873	tr|A0A1S3VCX5|A0A1S3VCX5_VIGRR	7-methylxanthosine synthase 1-like		GO:0008168, GO:0016740, GO:0032259, GO:0046872
evm.model.Chr10.870	tr|A0A6P4C120|A0A6P4C120_ARADU	Ubiquitin-fold modifier-conjugating enzyme 1		GO:0061657, GO:0071569
evm.model.Chr10.871	tr|A0A1S3VC81|A0A1S3VC81_VIGRR	7-methylxanthosine synthase 1		GO:0008168, GO:0016740, GO:0032259, GO:0046872
evm.model.Chr10.876		Unknown protein
evm.model.Chr10.877		Unknown protein
evm.model.Chr10.874		Unknown protein
evm.model.Chr10.875	tr|A0A5D3DNP0|A0A5D3DNP0_CUCME	Sel1-like protein
evm.model.Chr10.836	tr|A0A4D6MTH3|A0A4D6MTH3_VIGUN	Disease resistance protein RPS2		GO:0043531
evm.model.Chr10.837	tr|A0A0S3TA50|A0A0S3TA50_PHAAN	Coiled-coil domain-containing protein 16		GO:0003676, GO:0005634, GO:0005681, GO:0005694, GO:0007049, GO:0008270, GO:0016607, GO:0046872
evm.model.Chr10.834	tr|A0A4D6MPM0|A0A4D6MPM0_VIGUN	Dirigent protein		GO:0005576, GO:0048046
evm.model.Chr10.835		Unknown protein
evm.model.Chr10.838	tr|A0A0L9VR72|A0A0L9VR72_PHAAN	AAA domain-containing protein		GO:0043531
evm.model.Chr10.839	tr|A0A0R0FTP1|A0A0R0FTP1_SOYBN	AAA domain-containing protein		GO:0043531
evm.model.Chr10.840		Unknown protein
evm.model.Chr10.843	tr|A0A1S2XFU5|A0A1S2XFU5_CICAR	fasciclin-like arabinogalactan protein 21		GO:0016020, GO:0016021
evm.model.Chr10.844	tr|A0A4D6MRZ3|A0A4D6MRZ3_VIGUN	Dirigent protein		GO:0005576, GO:0048046
evm.model.Chr10.841	tr|A0A0L9VR72|A0A0L9VR72_PHAAN	AAA domain-containing protein		GO:0043531
evm.model.Chr10.842	tr|A0A4D6MPL1|A0A4D6MPL1_VIGUN	Dirigent protein		GO:0005576, GO:0048046
evm.model.Chr10.847	tr|A0A1S3TG35|A0A1S3TG35_VIGRR	patellin-6		GO:0007049, GO:0008289, GO:0051301
evm.model.Chr10.848	tr|A0A072UGF3|A0A072UGF3_MEDTR	Phosphatase 2C family protein		GO:0005634, GO:0005829, GO:0016311, GO:0016787, GO:0016791
evm.model.Chr10.845	tr|A0A4D6MPC5|A0A4D6MPC5_VIGUN	Formylglycinamide ribonucleotide amidotransferase		GO:0000166, GO:0004642, GO:0005524, GO:0006164, GO:0006189, GO:0006541, GO:0016874, GO:0046872
evm.model.Chr10.846	tr|A0A4D6MTG2|A0A4D6MTG2_VIGUN	Dirigent protein		GO:0005576, GO:0048046
evm.model.Chr07.1315.1.62113177	tr|A0A3Q0FEZ2|A0A3Q0FEZ2_VIGRR	gibberellin receptor GID1C		GO:0016787
evm.model.Chr10.849	tr|V7BGI7|V7BGI7_PHAVU	C-CAP/cofactor C-like domain-containing protein		GO:0043531
evm.model.Chr10.850	tr|A0A0B2SK91|A0A0B2SK91_GLYSO	T-complex protein 11-like protein 1
evm.model.Chr10.851	tr|A0A445H5D4|A0A445H5D4_GLYSO	Peptidylprolyl isomerase		GO:0000413, GO:0003755, GO:0016853
evm.model.Chr10.854		Unknown protein
evm.model.Chr10.855	tr|A0A4D6MT29|A0A4D6MT29_VIGUN	Disease resistance protein RPM1		GO:0016020, GO:0016021
evm.model.Chr10.852	tr|A0A4D6MT29|A0A4D6MT29_VIGUN	Disease resistance protein RPM1		GO:0016020, GO:0016021
evm.model.Chr10.853	tr|A0A4D6MT29|A0A4D6MT29_VIGUN	Disease resistance protein RPM1		GO:0016020, GO:0016021
evm.model.Chr03.3752.1.6211317d	tr|A0A0B2RSQ6|A0A0B2RSQ6_GLYSO	Calmodulin-binding transcription activator 4		GO:0003677, GO:0005516, GO:0005634
evm.model.Chr10.814	tr|A0A4D6MT29|A0A4D6MT29_VIGUN	Disease resistance protein RPM1		GO:0016020, GO:0016021
evm.model.Chr10.815		Unknown protein
evm.model.Chr10.812	tr|A0A0S3SX88|A0A0S3SX88_PHAAN	Protein kinase domain-containing protein		GO:0004672, GO:0005524, GO:0006468, GO:0016020, GO:0016021
evm.model.Chr10.813	tr|A0A4D6MT29|A0A4D6MT29_VIGUN	Disease resistance protein RPM1		GO:0016020, GO:0016021
evm.model.Chr04.389.1.6211316a	tr|A0A1S3U9Z5|A0A1S3U9Z5_VIGRR	beta-glucuronosyltransferase GlcAT14A		GO:0015020, GO:0016020, GO:0016740, GO:0016757
evm.model.Chr10.818		Unknown protein
evm.model.Chr10.819	tr|A0A4D6MPG0|A0A4D6MPG0_VIGUN	FAM175 family
evm.model.Chr10.816	tr|V7BGI7|V7BGI7_PHAVU	C-CAP/cofactor C-like domain-containing protein		GO:0043531
evm.model.Chr10.817	tr|A0A072UGF3|A0A072UGF3_MEDTR	Phosphatase 2C family protein		GO:0005634, GO:0005829, GO:0016311, GO:0016787, GO:0016791
evm.model.Chr10.821	tr|A0A4D6MQT9|A0A4D6MQT9_VIGUN	PRA1 family protein		GO:0016020, GO:0016021
evm.model.Chr10.822		Unknown protein
evm.model.Chr10.820	tr|A0A0S3SXY1|A0A0S3SXY1_PHAAN	Protein kinase domain-containing protein		GO:0004672, GO:0005524, GO:0006468, GO:0016020, GO:0016021
evm.model.Chr05.499.1.6211316e	tr|I1L6A1|I1L6A1_SOYBN	W2 domain-containing protein
evm.model.Chr10.825		Unknown protein
evm.model.Chr10.826		Unknown protein
evm.model.Chr10.823		Unknown protein
evm.model.Chr10.824	tr|A0A6P6ASJ9|A0A6P6ASJ9_DURZI	macrophage migration inhibitory factor homolog
evm.model.Chr10.829	tr|V7BGI7|V7BGI7_PHAVU	C-CAP/cofactor C-like domain-containing protein		GO:0043531
evm.model.Chr10.827	tr|A0A072VD12|A0A072VD12_MEDTR	DUF4228 domain protein
evm.model.Chr10.828	tr|A0A0L9VTA3|A0A0L9VTA3_PHAAN	DCD domain-containing protein
evm.model.Chr10.832	tr|A0A4D6LXE5|A0A4D6LXE5_VIGUN	Trichome birefringence-like family		GO:0016020, GO:0016021
evm.model.Chr10.833	tr|A0A4D6L367|A0A4D6L367_VIGUN	Sentrin-specific protease 1		GO:0000725, GO:0006508, GO:0008233, GO:0008234
evm.model.Chr10.830	tr|A0A4D6MRK2|A0A4D6MRK2_VIGUN	Dirigent protein		GO:0005576, GO:0048046
evm.model.Chr10.831	tr|A0A4D6MPE2|A0A4D6MPE2_VIGUN	Dirigent protein		GO:0005576, GO:0048046
evm.model.Chr10.800	tr|A0A4D6MRR9|A0A4D6MRR9_VIGUN	Germin-like protein		GO:0005576, GO:0005618, GO:0030145, GO:0046872, GO:0048046
evm.model.Chr10.809	tr|V7C548|V7C548_PHAVU	RRM domain-containing protein		GO:0003676, GO:0003723
evm.model.Chr10.803		Unknown protein
evm.model.Chr10.804	tr|A0A4D6MPI2|A0A4D6MPI2_VIGUN	Protein trichome birefringence-like 34		GO:0016020, GO:0016021
evm.model.Chr10.801	tr|A0A4D6MP36|A0A4D6MP36_VIGUN	Germin-like protein		GO:0005576, GO:0005618, GO:0030145, GO:0046872, GO:0048046
evm.model.Chr10.802	tr|A0A4D6MT71|A0A4D6MT71_VIGUN	Germin		GO:0005576, GO:0030145, GO:0046872, GO:0048046
evm.model.Chr10.807	tr|A0A4D6MQG1|A0A4D6MQG1_VIGUN	Cold-inducible RNA-binding protein		GO:0003676, GO:0003723, GO:0005576, GO:0030145, GO:0046872, GO:0048046
evm.model.Chr10.808		Unknown protein
evm.model.Chr10.805	tr|A0A4D6MRQ9|A0A4D6MRQ9_VIGUN	Proteasome subunit alpha type		GO:0000502, GO:0005634, GO:0005737, GO:0005839, GO:0006511, GO:0019773, GO:0051603
evm.model.Chr10.806	tr|A0A371H7U9|A0A371H7U9_MUCPR	Protein trichome birefringence-like 35		GO:0016020, GO:0016021
evm.model.Chr10.810		Unknown protein
evm.model.Chr10.811	tr|A0A4D6NI70|A0A4D6NI70_VIGUN	Interleukin-1 receptor-associated kinase 4		GO:0016020, GO:0016021, GO:0016301, GO:0016310
evm.model.Chr11.319.1.6211316a	tr|A0A4D6LCA8|A0A4D6LCA8_VIGUN	Hydroxymethylbilane synthase		GO:0004418, GO:0006779, GO:0006782, GO:0016740, GO:0018160, GO:0033014
evm.model.Chr10.908		Unknown protein
evm.model.Chr10.909	tr|A0A4D6MRI8|A0A4D6MRI8_VIGUN	Alkylated DNA repair protein		GO:0006281, GO:0006974, GO:0016491
evm.model.Chr10.902	tr|A0A4D6MRI8|A0A4D6MRI8_VIGUN	Alkylated DNA repair protein		GO:0006281, GO:0006974, GO:0016491
evm.model.Chr10.903		Unknown protein
evm.model.Chr10.900	tr|A0A4D6MRI8|A0A4D6MRI8_VIGUN	Alkylated DNA repair protein		GO:0006281, GO:0006974, GO:0016491
evm.model.Chr10.901	tr|A0A4D6MRI8|A0A4D6MRI8_VIGUN	Alkylated DNA repair protein		GO:0006281, GO:0006974, GO:0016491
evm.model.Chr10.906	tr|A0A4D6MRI8|A0A4D6MRI8_VIGUN	Alkylated DNA repair protein		GO:0006281, GO:0006974, GO:0016491
evm.model.Chr10.907	tr|A0A4D6MRI8|A0A4D6MRI8_VIGUN	Alkylated DNA repair protein		GO:0006281, GO:0006974, GO:0016491
evm.model.Chr10.904		Unknown protein
evm.model.Chr10.905	tr|A0A4D6MRI8|A0A4D6MRI8_VIGUN	Alkylated DNA repair protein		GO:0006281, GO:0006974, GO:0016491
evm.model.Chr10.910		Unknown protein
evm.model.Chr01.95.1.6211316a	tr|A0A1S3U0R2|A0A1S3U0R2_VIGRR	E3 ubiquitin protein ligase RIN2		GO:0016020, GO:0016021, GO:0043130
evm.model.Chr07.637.1.62113171	tr|A0A151U6D3|A0A151U6D3_CAJCA	U-box domain-containing protein 33		GO:0000166, GO:0004672, GO:0004842, GO:0005524, GO:0006468, GO:0016567
evm.model.Chr02.645.1.6211316b	tr|A0A445LZ54|A0A445LZ54_GLYSO	Cell division cycle and apoptosis regulator protein 1		GO:0005509, GO:0006355, GO:0051301
evm.model.Chr05.307.1.6211316c	tr|A0A1S3TV87|A0A1S3TV87_VIGRR	protein RIK isoform X1		GO:0003723, GO:0005634
evm.model.Chr06.1805	tr|A0A1S3VGZ5|A0A1S3VGZ5_VIGRR	E3 ubiquitin-protein ligase MIEL1		GO:0008270, GO:0046872
evm.model.Chr06.1806	tr|A0A0S3S3F7|A0A0S3S3F7_PHAAN	Lipase_3 domain-containing protein		GO:0006629
evm.model.Chr06.1803	tr|A0A4D6KKQ6|A0A4D6KKQ6_VIGUN	Protein mago nashi		GO:0005634, GO:0008380, GO:0016020, GO:0016021, GO:0035145
evm.model.Chr06.1804	tr|A0A4D6KIC6|A0A4D6KIC6_VIGUN	CASP-like protein		GO:0005886, GO:0016020, GO:0016021
evm.model.Chr06.1801	tr|A0A4D6KK51|A0A4D6KK51_VIGUN	Divinyl chlorophyllide a 8-vinyl-reductase, chloroplastic		GO:0009507, GO:0015995, GO:0016491, GO:0033728, GO:0051744
evm.model.Chr06.1802	tr|A0A4D6KT56|A0A4D6KT56_VIGUN	CASP-like protein		GO:0005886, GO:0016020, GO:0016021
evm.model.Chr06.1800	tr|G7ISJ3|G7ISJ3_MEDTR	NAD(P)-binding rossmann-fold protein
evm.model.Chr02.302.1.62113169	tr|A0A1S3VSE9|A0A1S3VSE9_VIGRR	phosphate transporter PHO1 homolog 1		GO:0016020, GO:0016021
evm.model.Chr06.1816	tr|A0A4D6KI18|A0A4D6KI18_VIGUN	60S ribosomal protein L18a		GO:0003735, GO:0005840, GO:0006412
evm.model.Chr06.1817	sp|O22584|RS14_LUPLU	40S ribosomal protein S14		GO:0003735, GO:0005840, GO:0006412
evm.model.Chr06.1812	tr|A0A1S3VL68|A0A1S3VL68_VIGRR	GTP-binding protein OBGC, chloroplastic		GO:0000166, GO:0000287, GO:0003924, GO:0005525, GO:0042254
evm.model.Chr06.1813	tr|A0A061EQ20|A0A061EQ20_THECC	AP2/ERF domain-containing transcription factor, putative		GO:0003677, GO:0003700, GO:0005634, GO:0006355
evm.model.Chr06.1810	sp|O82255|GRC13_ARATH	Glutaredoxin-C13		GO:0005515, GO:0005634, GO:0005737, GO:0006995, GO:0015035
evm.model.Chr06.1811	sp|Q8VY89|APC7_ARATH	Anaphase-promoting complex subunit 7		GO:0005515, GO:0005634, GO:0005680, GO:0005737, GO:0007049, GO:0007091, GO:0016567, GO:0031145, GO:0045842, GO:0051301
evm.model.Chr06.1809	tr|A0A2P5ERU3|A0A2P5ERU3_TREOI	Glutaredoxin-like		GO:0005737, GO:0015035
evm.model.Chr06.1808	tr|A0A0S3S3H1|A0A0S3S3H1_PHAAN	Protein kinase domain-containing protein		GO:0000166, GO:0004672, GO:0005524, GO:0006468, GO:0016301, GO:0016310, GO:0016740
evm.model.Chr07.2686.1.6211317c	tr|A0A2K3NPX4|A0A2K3NPX4_TRIPR	Auxin binding protein		GO:0005788, GO:0009734, GO:0010011
evm.model.Scaffold113.1		Unknown protein
evm.model.Chr03.4182.1.6211317e	tr|A0A4D6L6V0|A0A4D6L6V0_VIGUN	Hepatocyte growth factor-regulated tyrosine kinase substrate		GO:0016301, GO:0016310, GO:0046872
evm.model.Chr11.286	tr|A0A4D6LCH2|A0A4D6LCH2_VIGUN	CTP synthase		GO:0000166, GO:0003883, GO:0005524, GO:0006221, GO:0006241, GO:0006541, GO:0016020, GO:0016021, GO:0016874, GO:0044210
evm.model.Chr11.287	tr|A0A4D6LBP7|A0A4D6LBP7_VIGUN	Protein-serine/threonine kinase		GO:0000166, GO:0004672, GO:0004674, GO:0005524, GO:0006468, GO:0016301, GO:0016310, GO:0016740
evm.model.Chr11.288	tr|A0A4D6LBQ2|A0A4D6LBQ2_VIGUN	DNA-3-methyladenine glycosylase I		GO:0003824, GO:0006281, GO:0006284, GO:0008725
evm.model.Chr11.289	sp|O64517|MCA4_ARATH	Metacaspase-4		GO:0004197, GO:0005737, GO:0005739, GO:0005829, GO:0005886, GO:0006508, GO:0006952, GO:0008233, GO:0008234, GO:0009506, GO:0016540, GO:0016787, GO:0042802, GO:0043068
evm.model.Chr11.280	tr|A0A1S3T8W4|A0A1S3T8W4_VIGRR	potassium channel KAT1		GO:0005216, GO:0005249, GO:0006811, GO:0006813, GO:0016020, GO:0016021, GO:0034220, GO:0055085, GO:0071805
evm.model.Chr11.281		Unknown protein
evm.model.Chr11.718.1.6211316b	tr|A0A151SF92|A0A151SF92_CAJCA	Dihydroflavonol-4-reductase		GO:0003824
evm.model.Chr11.282	tr|A0A3Q0EN23|A0A3Q0EN23_VIGRR	protein DYAD		GO:0007131, GO:0051177, GO:0051321
evm.model.Chr11.283	tr|V7AY06|V7AY06_PHAVU	Nodulin-like domain-containing protein		GO:0016020, GO:0016021
evm.model.Chr11.284	tr|A0A4D6LBT1|A0A4D6LBT1_VIGUN	EF-Hand 1		GO:0005509
evm.model.Chr05.563.1.6211316f	tr|A0A1S3TVN7|A0A1S3TVN7_VIGRR	RAB6A-GEF complex partner protein 1		GO:0006886, GO:0016020, GO:0034066
evm.model.Chr11.285	tr|A0A0S3SA19|A0A0S3SA19_PHAAN	AAI domain-containing protein		GO:0005886, GO:0006869, GO:0008289, GO:0031225
evm.model.Chr11.297	tr|A0A0S3SAC9|A0A0S3SAC9_PHAAN	PUA domain-containing protein		GO:0003723, GO:0008168, GO:0016740, GO:0032259
evm.model.Chr11.298	tr|A0A4D6LBP5|A0A4D6LBP5_VIGUN	B-like cyclin		GO:0007049, GO:0051301
evm.model.Chr11.299	tr|A0A371EBF3|A0A371EBF3_MUCPR	Metal tolerance protein 10		GO:0006812, GO:0008324, GO:0016020, GO:0016021, GO:0055085, GO:0098655
evm.model.Chr11.290	sp|O64518|MCA5_ARATH	Metacaspase-5		GO:0004197, GO:0006508, GO:0008233, GO:0008234, GO:0009507, GO:0016787, GO:0043068
evm.model.Chr11.291	tr|V7AMT7|V7AMT7_PHAVU	PHD-type domain-containing protein		GO:0006355, GO:0046872
evm.model.Chr11.292	tr|A0A371EFU8|A0A371EFU8_MUCPR	Pentatricopeptide repeat-containing protein		GO:0005509
evm.model.Chr11.293	sp|Q9SAL0|RGLG4_ARATH	E3 ubiquitin-protein ligase RGLG4		GO:0004842, GO:0005515, GO:0005634, GO:0005737, GO:0005739, GO:0009611, GO:0009867, GO:0016567, GO:0016740, GO:0042742, GO:0046872
evm.model.Chr11.294	tr|A0A4D6NCC0|A0A4D6NCC0_VIGUN	DUF4283 domain-containing protein
evm.model.Chr11.295	tr|A0A072U8X3|A0A072U8X3_MEDTR	Myb-like transcription factor family protein		GO:0003677, GO:0005634, GO:0010088, GO:0010089, GO:0045893
evm.model.Chr11.296	tr|A0A4D6LBN2|A0A4D6LBN2_VIGUN	ALA-interacting subunit		GO:0016020, GO:0016021
evm.model.Chr11.385	tr|G7ZV41|G7ZV41_MEDTR	Transmembrane protein, putative		GO:0016020, GO:0016021
evm.model.Chr11.386	tr|I1MXK4|I1MXK4_SOYBN	WD_REPEATS_REGION domain-containing protein		GO:0005656, GO:0006364, GO:0030174, GO:0097344
evm.model.Chr11.387	tr|A0A4D6LBV0|A0A4D6LBV0_VIGUN	Non-specific serine/threonine protein kinase		GO:0004672, GO:0005524, GO:0006468, GO:0016020, GO:0016021, GO:0016301, GO:0016310, GO:0106310, GO:0106311
evm.model.Chr11.388	tr|A0A1S3TNF5|A0A1S3TNF5_VIGRR	cation/H(+) antiporter 20		GO:0006812, GO:0015299, GO:0016020, GO:0016021, GO:0055085, GO:1902600
evm.model.Chr06.1889	tr|A0A072VEQ0|A0A072VEQ0_MEDTR	Integrin-linked kinase family protein		GO:0004672, GO:0004674, GO:0005524, GO:0005634, GO:0005737, GO:0005829, GO:0006468, GO:0007229, GO:0010119, GO:0016301, GO:0016310, GO:0016740
evm.model.Chr11.389	tr|A0A1S3TJE7|A0A1S3TJE7_VIGRR	HEAT repeat-containing protein 6 isoform X1
evm.model.Chr06.1887	tr|A0A0B2PGW8|A0A0B2PGW8_GLYSO	GDSL esterase/lipase		GO:0016491, GO:0016719, GO:0016788, GO:0052886, GO:0052887
evm.model.Chr06.1888	tr|A0A4D6KI48|A0A4D6KI48_VIGUN	MADS-box transcription factor		GO:0000977, GO:0003677, GO:0003700, GO:0005634, GO:0006355, GO:0045944, GO:0046983
evm.model.Chr06.1885	tr|A0A0B2PCB2|A0A0B2PCB2_GLYSO	GDSL esterase/lipase		GO:0016491, GO:0016719, GO:0016788, GO:0052886, GO:0052887
evm.model.Chr06.1883	tr|A0A2K3NHN7|A0A2K3NHN7_TRIPR	GDSL esterase/lipase		GO:0016788
evm.model.Chr06.1884	tr|A0A0B2PEH7|A0A0B2PEH7_GLYSO	GDSL esterase/lipase		GO:0016491, GO:0016719, GO:0016788, GO:0052886, GO:0052887
evm.model.Chr11.380	tr|A0A0B2RPJ2|A0A0B2RPJ2_GLYSO	B-box zinc finger protein 22		GO:0008270
evm.model.Chr06.1881	tr|A0A445GR57|A0A445GR57_GLYSO	GDSL esterase/lipase		GO:0016788
evm.model.Chr11.381	tr|A0A4D6LCL3|A0A4D6LCL3_VIGUN	Receptor-like serine/threonine-protein kinase		GO:0000166, GO:0004672, GO:0004674, GO:0005524, GO:0006468, GO:0016020, GO:0016021, GO:0016301, GO:0016310, GO:0016740, GO:0048544, GO:0106310, GO:0106311
evm.model.Chr06.1882	tr|A0A445GR57|A0A445GR57_GLYSO	GDSL esterase/lipase		GO:0016788
evm.model.Chr11.382	sp|Q9FG35|TBR_ARATH	Protein trichome birefringence		GO:0005768, GO:0005794, GO:0005802, GO:0009827, GO:0016020, GO:0016021, GO:0016413, GO:0030244, GO:0045489
evm.model.Chr11.383	tr|A0A1S3TLI6|A0A1S3TLI6_VIGRR	50S ribosomal protein L13, chloroplastic		GO:0003729, GO:0003735, GO:0005840, GO:0006412, GO:0009507, GO:0009570, GO:0009579, GO:0009941
evm.model.Chr06.1880	tr|A0A0B2PH56|A0A0B2PH56_GLYSO	GDSL esterase/lipase		GO:0016491, GO:0016719, GO:0016788, GO:0052886, GO:0052887
evm.model.Chr11.384	tr|A0A4D6LBW8|A0A4D6LBW8_VIGUN	Bidirectional sugar transporter SWEET		GO:0005886, GO:0008643, GO:0016020, GO:0016021
evm.model.Chr11.396	tr|A0A0S3S9C4|A0A0S3S9C4_PHAAN	Glyco_hydro_18 domain-containing protein		GO:0004553, GO:0005975, GO:0008152, GO:0016787, GO:0016798
evm.model.Chr11.397		Unknown protein
evm.model.Chr11.398	tr|A0A0S3S9C4|A0A0S3S9C4_PHAAN	Glyco_hydro_18 domain-containing protein		GO:0004553, GO:0005975, GO:0008152, GO:0016787, GO:0016798
evm.model.Chr11.399	tr|A0A4D6L6T4|A0A4D6L6T4_VIGUN	Cytidine deaminase		GO:0003824, GO:0004126, GO:0008270, GO:0009972
evm.model.Chr06.1898	tr|A0A4D6KQH4|A0A4D6KQH4_VIGUN	Death-associated protein kinase		GO:0016020, GO:0016021, GO:0016301, GO:0016310
evm.model.Chr06.1899	tr|A0A371FG03|A0A371FG03_MUCPR	Ankyrin repeat-containing protein		GO:0016020, GO:0016021
evm.model.Chr06.1896	tr|A0A4D6KSV3|A0A4D6KSV3_VIGUN	Non-specific serine/threonine protein kinase		GO:0004672, GO:0005524, GO:0006468, GO:0016020, GO:0016021, GO:0016301, GO:0016310, GO:0106310, GO:0106311
evm.model.Chr06.1897	tr|A0A4D6KKG1|A0A4D6KKG1_VIGUN	26S proteasome regulatory subunit RPN11		GO:0000502, GO:0006508, GO:0008237, GO:0061578, GO:0070122, GO:0070536
evm.model.Chr06.1894	tr|A0A1S3VKG3|A0A1S3VKG3_VIGRR	heat shock 70 kDa protein		GO:0000166, GO:0003676, GO:0004523, GO:0005524, GO:0090502
evm.model.Chr11.390	tr|A0A4D6LBX9|A0A4D6LBX9_VIGUN	Treslin		GO:0005634, GO:0006260, GO:0010212, GO:0033314
evm.model.Chr06.1895	tr|A0A3Q0FG57|A0A3Q0FG57_VIGRR	dynamin-related protein 4C-like		GO:0003924, GO:0005525
evm.model.Chr11.391	sp|P29024|CHIA_PHAAN	Acidic endochitinase		GO:0000272, GO:0004553, GO:0004568, GO:0005576, GO:0005615, GO:0005975, GO:0006032, GO:0008152, GO:0016787, GO:0016798
evm.model.Chr06.1892	tr|A0A1S3VGG3|A0A1S3VGG3_VIGRR	protein NRT1/ PTR FAMILY 4.5-like		GO:0016020, GO:0016021, GO:0022857, GO:0055085
evm.model.Chr11.392	tr|A0A0S3S9C4|A0A0S3S9C4_PHAAN	Glyco_hydro_18 domain-containing protein		GO:0004553, GO:0005975, GO:0008152, GO:0016787, GO:0016798
evm.model.Chr06.1893	tr|A0A1S3VKR7|A0A1S3VKR7_VIGRR	heat shock 70 kDa protein		GO:0000166, GO:0005524
evm.model.Chr11.393	tr|A0A371FC76|A0A371FC76_MUCPR	U-box domain-containing protein 43
evm.model.Chr06.1890		Unknown protein
evm.model.Chr11.394	tr|A0A0S3S9K8|A0A0S3S9K8_PHAAN	Glyco_hydro_18 domain-containing protein		GO:0004553, GO:0005975, GO:0008152, GO:0016787, GO:0016798
evm.model.Chr06.1891	tr|A0A371GM19|A0A371GM19_MUCPR	Oil body-associated protein 2B		GO:0016020, GO:0016021
evm.model.Chr11.395		Unknown protein
evm.model.Chr11.363	tr|A0A4D6LBT8|A0A4D6LBT8_VIGUN	tRNA (adenine(58)-N(1))-methyltransferase		GO:0008033, GO:0008168, GO:0016429, GO:0016740, GO:0030488, GO:0031515, GO:0032259
evm.model.Chr11.364	tr|A0A151U1R6|A0A151U1R6_CAJCA	Non-specific serine/threonine protein kinase		GO:0004672, GO:0005524, GO:0006468, GO:0016020, GO:0016021, GO:0016301, GO:0016310, GO:0106310, GO:0106311
evm.model.Chr06.1869	tr|A0A2K3MSK4|A0A2K3MSK4_TRIPR	Serine carboxypeptidase		GO:0004180, GO:0004185, GO:0006508
evm.model.Chr11.365	tr|A0A4D6LBU7|A0A4D6LBU7_VIGUN	Non-specific serine/threonine protein kinase		GO:0004672, GO:0005524, GO:0006468, GO:0016020, GO:0016021, GO:0016301, GO:0016310, GO:0106310, GO:0106311
evm.model.Chr06.1867	tr|A0A4D6KJW8|A0A4D6KJW8_VIGUN	Serine carboxypeptidase-like 19		GO:0004180, GO:0004185, GO:0006508
evm.model.Chr11.367	tr|A0A4D6LBS2|A0A4D6LBS2_VIGUN	Argonaute		GO:0003676, GO:0031047
evm.model.Chr06.1868	tr|G7ILW5|G7ILW5_MEDTR	ABC transporter B family-like protein		GO:0000166, GO:0005524, GO:0016020, GO:0016021, GO:0042626, GO:0055085
evm.model.Chr11.368	tr|A0A0S3S9A1|A0A0S3S9A1_PHAAN	Protein kinase domain-containing protein		GO:0000166, GO:0004672, GO:0004674, GO:0005524, GO:0006468, GO:0016301, GO:0016310, GO:0016740
evm.model.Chr06.1865	tr|G7ILW5|G7ILW5_MEDTR	ABC transporter B family-like protein		GO:0000166, GO:0005524, GO:0016020, GO:0016021, GO:0042626, GO:0055085
evm.model.Chr11.369	tr|V7AY27|V7AY27_PHAVU	F-box domain-containing protein		GO:0016020, GO:0016021
evm.model.Chr06.1866	tr|G7ILW7|G7ILW7_MEDTR	ABC transporter B family protein		GO:0000166, GO:0005524, GO:0016020, GO:0016021, GO:0042626, GO:0055085
evm.model.Chr06.1863	tr|G7IP30|G7IP30_MEDTR	Metallo-hydrolase/oxidoreductase superfamily protein		GO:0016787
evm.model.Chr06.1864	tr|A0A2K3MSK4|A0A2K3MSK4_TRIPR	Serine carboxypeptidase		GO:0004180, GO:0004185, GO:0006508
evm.model.Chr06.1861		Unknown protein
evm.model.Chr06.1862	tr|A0A2K3MSK4|A0A2K3MSK4_TRIPR	Serine carboxypeptidase		GO:0004180, GO:0004185, GO:0006508
evm.model.Chr03.1015.1.62113176	sp|F4I9Q5|DEXH7_ARATH	DExH-box ATP-dependent RNA helicase DExH7, chloroplastic		GO:0000166, GO:0003676, GO:0003723, GO:0003724, GO:0004386, GO:0005524, GO:0009507, GO:0009536, GO:0016787
evm.model.Chr06.1860	tr|A0A445I8A3|A0A445I8A3_GLYSO	Pentatricopeptide repeat-containing protein
evm.model.Chr11.360	tr|A0A4D6LC62|A0A4D6LC62_VIGUN	Peptide-methionine (R)-S-oxide reductase		GO:0006979, GO:0016491, GO:0016671, GO:0030091, GO:0033743, GO:0046872
evm.model.Chr11.361	tr|A0A4D6LBF3|A0A4D6LBF3_VIGUN	MADS-box transcription factor		GO:0003677, GO:0005634, GO:0046983
evm.model.Chr11.362		Unknown protein
evm.model.Chr02.356.1.62113169	sp|Q9FZ70|FDL1_ARATH	F-box/FBD/LRR-repeat protein At1g13570		GO:0005515, GO:0008150
evm.model.Chr11.374	tr|A0A445JJ22|A0A445JJ22_GLYSO	Alpha-amylase/subtilisin inhibitor		GO:0004866, GO:0010951
evm.model.Chr11.375	tr|A0A445GWH5|A0A445GWH5_GLYSO	Protein Jade-1		GO:0046872
evm.model.Chr11.377	tr|A0A0S3S9A8|A0A0S3S9A8_PHAAN	BED-type domain-containing protein		GO:0003677, GO:0005634, GO:0046872, GO:0046983
evm.model.Chr06.1878	tr|A0A151R186|A0A151R186_CAJCA	Subtilisin-like protease		GO:0004252, GO:0006508, GO:0008233, GO:0008236, GO:0016787
evm.model.Chr11.378	sp|F4HRI2|HEI10_ARATH	E3 ubiquitin-protein ligase CCNB1IP1 homolog		GO:0005634, GO:0005694, GO:0005712, GO:0006310, GO:0007131, GO:0016567, GO:0016740, GO:0035825, GO:0046872, GO:0051026, GO:0051321
evm.model.Chr06.1879	tr|A0A2P5D7A0|A0A2P5D7A0_TREOI	Adenine phosphoribosyltransferase		GO:0016740, GO:0016757
evm.model.Chr11.379	tr|A0A199UKL6|A0A199UKL6_ANACO	Pentatricopeptide repeat-containing protein, mitochondrial		GO:0016020, GO:0016798
evm.model.Chr06.1876	sp|Q9LS28|GTE12_ARATH	Transcription factor GTE12		GO:0005634
evm.model.Chr06.1877	sp|Q2V3H0|PP322_ARATH	Pentatricopeptide repeat-containing protein At4g18975, chloroplastic		GO:0009507, GO:0009536
evm.model.Chr06.1874	tr|A0A4D6KSX4|A0A4D6KSX4_VIGUN	Serine hydroxymethyltransferase		GO:0003824, GO:0004372, GO:0006730, GO:0008168, GO:0016740, GO:0019264, GO:0030170, GO:0032259, GO:0035999
evm.model.Chr06.1875	tr|M4Y734|M4Y734_PHAVU	Eukaryotic translation initiation factor 4E		GO:0003723, GO:0003743, GO:0006412, GO:0006413
evm.model.Chr06.1872	tr|A0A4Y1RA28|A0A4Y1RA28_PRUDU	2-oxoglutarate and Fe(II)-dependent oxygenase superfamily protein		GO:0016491, GO:0046872
evm.model.Chr06.1873	tr|A0A6A2WTS5|A0A6A2WTS5_HIBSY	Serine hydroxymethyltransferase 3 isoform 1		GO:0008168, GO:0016740, GO:0032259
evm.model.Chr06.1870	tr|G7ILW5|G7ILW5_MEDTR	ABC transporter B family-like protein		GO:0000166, GO:0005524, GO:0016020, GO:0016021, GO:0042626, GO:0055085
evm.model.Chr11.370	tr|A0A1S3TGA9|A0A1S3TGA9_VIGRR	DNA repair protein recA homolog 1, chloroplastic		GO:0000166, GO:0003677, GO:0003697, GO:0005524, GO:0006259, GO:0006281, GO:0006310, GO:0006974, GO:0008094
evm.model.Chr11.371	tr|A0A4D6LBT2|A0A4D6LBT2_VIGUN	4'-phosphopantetheinyl transferase		GO:0000287, GO:0008897, GO:0016740, GO:0018215
evm.model.Chr11.372	tr|A0A4D6LBS9|A0A4D6LBS9_VIGUN	Kunitz inhibitor ST1-like		GO:0004866, GO:0010951
evm.model.Chr11.373	tr|A0A0B2S042|A0A0B2S042_GLYSO	Pectinesterase inhibitor		GO:0004857, GO:0043086, GO:0046910
evm.model.Chr06.1849	tr|A0A1S3VLX3|A0A1S3VLX3_VIGRR	protein BREAST CANCER SUSCEPTIBILITY 1 homolog		GO:0006281, GO:0006974, GO:0046872
evm.model.Chr11.341	tr|V7AIM7|V7AIM7_PHAVU	Receptor-like serine/threonine-protein kinase		GO:0000166, GO:0004672, GO:0004674, GO:0005524, GO:0006468, GO:0016020, GO:0016021, GO:0016301, GO:0016310, GO:0016740, GO:0106310, GO:0106311
evm.model.Chr03.1221.2.62113177.1.62122c05	tr|A0A445G0L3|A0A445G0L3_GLYSO	Serine/arginine-rich SC35-like splicing factor SCL28		GO:0003676, GO:0003723
evm.model.Chr11.342	tr|A0A1S3TRI5|A0A1S3TRI5_VIGRR	nuclear pore complex protein NUP88		GO:0000055, GO:0000056, GO:0005634, GO:0005643, GO:0006913, GO:0015031, GO:0017056, GO:0051028
evm.model.Chr03.2463.1.6211317c	tr|A0A1S3UTB4|A0A1S3UTB4_VIGRR	protein CROWDED NUCLEI 4		GO:0005634, GO:0006997
evm.model.Chr06.1847	tr|A0A072V4D5|A0A072V4D5_MEDTR	Myosin heavy chain-like protein, putative
evm.model.Chr11.343	tr|A0A1S3TF13|A0A1S3TF13_VIGRR	Receptor-like serine/threonine-protein kinase		GO:0000166, GO:0004672, GO:0004674, GO:0005524, GO:0006468, GO:0016020, GO:0016021, GO:0016301, GO:0016310, GO:0016740, GO:0030246, GO:0106310, GO:0106311
evm.model.Chr06.1848	tr|A0A371H1H8|A0A371H1H8_MUCPR	Pentatricopeptide repeat-containing protein		GO:0006281, GO:0006974, GO:0008270, GO:0046872
evm.model.Chr11.344	tr|V7AIF8|V7AIF8_PHAVU	Receptor-like serine/threonine-protein kinase		GO:0000166, GO:0004672, GO:0004674, GO:0005524, GO:0006468, GO:0016020, GO:0016021, GO:0016301, GO:0016310, GO:0016740, GO:0106310, GO:0106311
evm.model.Chr11.345	tr|V7AHK3|V7AHK3_PHAVU	Receptor-like serine/threonine-protein kinase		GO:0000166, GO:0004672, GO:0004674, GO:0005524, GO:0006468, GO:0016020, GO:0016021, GO:0016301, GO:0016310, GO:0016740, GO:0106310, GO:0106311
evm.model.Chr06.1846	tr|A0A0S3S3B9|A0A0S3S3B9_PHAAN	Protein kinase domain-containing protein		GO:0004672, GO:0005524, GO:0006468
evm.model.Chr11.346	tr|A0A4D6LC26|A0A4D6LC26_VIGUN	CST complex subunit CTC1		GO:0000723, GO:0000781, GO:0003677, GO:0005634, GO:0005694
evm.model.Chr06.1843	sp|Q9FNK5|FB285_ARATH	F-box protein At5g46170		GO:0010286
evm.model.Chr11.347	tr|A0A1S2Z3J1|A0A1S2Z3J1_CICAR	protein PAT1 homolog		GO:0000290
evm.model.Chr06.1844	tr|A0A4D6KKK9|A0A4D6KKK9_VIGUN	Transcription factor		GO:0003700, GO:0006355, GO:0007275
evm.model.Chr11.348	tr|A0A4D6LBK3|A0A4D6LBK3_VIGUN	Obg-like ATPase 1		GO:0000166, GO:0005524, GO:0005525, GO:0005737, GO:0016787, GO:0043022, GO:0043023
evm.model.Chr06.1841	tr|A0A0S3S3B2|A0A0S3S3B2_PHAAN	Sm domain-containing protein		GO:0031417
evm.model.Chr06.1842	sp|O64792|PIGP_ARATH	Phosphatidylinositol N-acetylglucosaminyltransferase subunit P		GO:0006506, GO:0016020, GO:0016021, GO:0016740, GO:0016757, GO:0017176
evm.model.Chr08.10	tr|A0A4D6MH32|A0A4D6MH32_VIGUN	MADS-box transcription factor		GO:0000977, GO:0003677, GO:0003700, GO:0005634, GO:0006355, GO:0045944, GO:0046983
evm.model.Chr06.1840	tr|A0A1S3VHD8|A0A1S3VHD8_VIGRR	protease Do-like 5, chloroplastic		GO:0004252, GO:0006508, GO:0008233, GO:0009507, GO:0009543, GO:0009579, GO:0010206, GO:0031977
evm.model.Chr11.340	tr|V7AIM7|V7AIM7_PHAVU	Receptor-like serine/threonine-protein kinase		GO:0000166, GO:0004672, GO:0004674, GO:0005524, GO:0006468, GO:0016020, GO:0016021, GO:0016301, GO:0016310, GO:0016740, GO:0106310, GO:0106311
evm.model.Chr08.18	tr|A0A1S3E4F1|A0A1S3E4F1_CICAR	dentin sialophosphoprotein-like
evm.model.Chr08.15		Unknown protein
evm.model.Chr08.16	tr|V7CTB9|V7CTB9_PHAVU	Protein kinase domain-containing protein		GO:0000166, GO:0004672, GO:0004674, GO:0005524, GO:0006468, GO:0016020, GO:0016021, GO:0016301, GO:0016310, GO:0016740
evm.model.Chr08.13	tr|A0A0S3RNH0|A0A0S3RNH0_PHAAN	Protein kinase domain-containing protein		GO:0000166, GO:0004672, GO:0005524, GO:0006468, GO:0016020, GO:0016021, GO:0030247
evm.model.Chr08.14	tr|A0A0L9V0P6|A0A0L9V0P6_PHAAN	GUB_WAK_bind domain-containing protein		GO:0016020, GO:0016021, GO:0030247
evm.model.Chr08.11	tr|A0A1S3UC78|A0A1S3UC78_VIGRR	glutathione S-transferase TCHQD		GO:0004364, GO:0006749, GO:0016740
evm.model.Chr11.338	sp|P23569|CHSY_PUEML	Chalcone synthase		GO:0009058, GO:0009813, GO:0016210, GO:0016740, GO:0016746, GO:0016747
evm.model.Chr11.339	tr|V7AIL7|V7AIL7_PHAVU	Receptor-like serine/threonine-protein kinase		GO:0000166, GO:0004672, GO:0004674, GO:0005524, GO:0006468, GO:0016020, GO:0016021, GO:0016301, GO:0016310, GO:0016740, GO:0106310, GO:0106311
evm.model.Chr08.19	tr|G7I8G4|G7I8G4_MEDTR	EF hand calcium-binding family protein		GO:0005509
evm.model.Chr11.352	tr|A0A4D6LBY2|A0A4D6LBY2_VIGUN	Post-GPI attachment to proteins factor 3		GO:0000139, GO:0005794, GO:0006506, GO:0016020, GO:0016021
evm.model.Chr11.353	sp|Q9SHE9|LBD4_ARATH	LOB domain-containing protein 4		GO:0000976, GO:0005515, GO:0010087
evm.model.Chr11.354	tr|A0A072TQ25|A0A072TQ25_MEDTR	Cationic amino acid transporter		GO:0003333, GO:0005886, GO:0006865, GO:0015171, GO:0016020, GO:0016021, GO:0022857, GO:0055085, GO:1905039
evm.model.Chr06.1859	tr|A0A445GR17|A0A445GR17_GLYSO	60S ribosomal protein L38		GO:0003735, GO:0005840, GO:0006412
evm.model.Chr11.355	tr|A0A151QWY1|A0A151QWY1_CAJCA	Myb_DNA-bind_3 domain-containing protein
evm.model.Chr06.1856	tr|A0A371GG19|A0A371GG19_MUCPR	BTB/POZ domain-containing protein		GO:0016567
evm.model.Chr11.356	tr|A0A1S3T9K5|A0A1S3T9K5_VIGRR	heme-binding protein 2
evm.model.Chr06.1857	tr|A0A1S3VL48|A0A1S3VL48_VIGRR	protein PLASTID TRANSCRIPTIONALLY ACTIVE 12		GO:0005634, GO:0006355, GO:0009416, GO:0009507, GO:0090228
evm.model.Chr11.357	tr|A0A2I0A7W9|A0A2I0A7W9_9ASPA	Pentatricopeptide repeat-containing protein		GO:0003678, GO:0016787, GO:0032508
evm.model.Chr06.1854	tr|A0A445I891|A0A445I891_GLYSO	Hydroxyproline O-galactosyltransferase GALT2		GO:0000139, GO:0005794, GO:0006486, GO:0016020, GO:0016021, GO:0016740, GO:0016757, GO:0016758, GO:0030246
evm.model.Chr11.358	tr|A0A4D6LBH6|A0A4D6LBH6_VIGUN	SH2 domain-containing protein		GO:0003700, GO:0006355, GO:0007165
evm.model.Chr06.1855	tr|H6VUS5|H6VUS5_9FABA	Ubiquitin		GO:0006464
evm.model.Chr11.359	tr|A0A4D6LBX4|A0A4D6LBX4_VIGUN	Purine permease		GO:0005345, GO:0006863, GO:0015211, GO:0015860, GO:0016020, GO:0016021, GO:1904823
evm.model.Chr06.1852	sp|Q9LSF5|PP254_ARATH	Pentatricopeptide repeat-containing protein At3g25210, mitochondrial		GO:0005739
evm.model.Chr08.20		Unknown protein
evm.model.Chr04.1019.1.6211316e	tr|A0A072U7A3|A0A072U7A3_MEDTR	Fructose-2,6-bisphosphatase		GO:0016853
evm.model.Chr06.1853	tr|G7IP43|G7IP43_MEDTR	Early-responsive to dehydration stress protein (ERD4)		GO:0005227, GO:0005886, GO:0006811, GO:0016020, GO:0016021, GO:0034220, GO:0098655
evm.model.Chr08.21	tr|A0A151QTT2|A0A151QTT2_CAJCA	Retrotrans_gag domain-containing protein		GO:0016020, GO:0016021
evm.model.Chr06.1850	tr|A0A1S3VFK1|A0A1S3VFK1_VIGRR	BAG family molecular chaperone regulator 2		GO:0051087
evm.model.Chr06.1851	tr|A0A4D6KMX7|A0A4D6KMX7_VIGUN	Nucleoporin NDC1		GO:0005634, GO:0005643, GO:0015031, GO:0016020, GO:0016021, GO:0051028
evm.model.Chr11.350	tr|A0A0S3SAB9|A0A0S3SAB9_PHAAN	RING-type domain-containing protein		GO:0046872
evm.model.Chr11.351	sp|A0MFS5|WTF1_ARATH	Protein WHAT'S THIS FACTOR 1 homolog, chloroplastic		GO:0000373, GO:0003723, GO:0003729, GO:0005515, GO:0006397, GO:0008380, GO:0009507, GO:0009536, GO:0015979
evm.model.Chr08.28	tr|A0A0B2PNB1|A0A0B2PNB1_GLYSO	Tetratricopeptide repeat protein 33
evm.model.Chr08.29	tr|A0A4D6KXF9|A0A4D6KXF9_VIGUN	Trichome birefringence-like family
evm.model.Chr08.26	tr|A0A4D6MEL7|A0A4D6MEL7_VIGUN	Methyltransferase		GO:0008168, GO:0016020, GO:0016021, GO:0016740, GO:0032259
evm.model.Chr08.27	tr|A0A445HAE6|A0A445HAE6_GLYSO	PHD finger protein EHD3 isoform A		GO:0046872
evm.model.Chr11.1960.1.62113175.1.62122c03	tr|A0A4D6LKV0|A0A4D6LKV0_VIGUN	Ribosomal protein		GO:0003723, GO:0003735, GO:0005840, GO:0006412, GO:0015934, GO:0019843
evm.model.Chr08.24	tr|A0A1S3V1K8|A0A1S3V1K8_VIGRR	alpha-dioxygenase 1-like		GO:0004601, GO:0006979, GO:0016491, GO:0020037, GO:0051213, GO:0098869
evm.model.Chr08.25	tr|V5N8Z3|V5N8Z3_PHAVU	Alcohol dehydrogenase		GO:0008270, GO:0016491, GO:0046872
evm.model.Chr08.22	sp|Q67XT3|SPC24_ARATH	Kinetochore protein SPC24 homolog		GO:0000775, GO:0000776, GO:0005515, GO:0005634, GO:0005694, GO:0007049, GO:0009933, GO:0051301, GO:0051781, GO:0051983
evm.model.Chr08.23	tr|A0A445FVW4|A0A445FVW4_GLYSO	Nodulation-signaling pathway 2 protein		GO:0005634
evm.model.Chr11.349	tr|A0A445JJ76|A0A445JJ76_GLYSO	Auxin-responsive protein SAUR78		GO:0009733, GO:0009734
evm.model.Chr06.1827	tr|G7IPW5|G7IPW5_MEDTR	Transmembrane protein, putative		GO:0016021
evm.model.Chr06.1828	tr|A0A1S3VF79|A0A1S3VF79_VIGRR	nuclear intron maturase 1, mitochondrial		GO:0000373, GO:0000374, GO:0005739, GO:0006397, GO:0006521, GO:0007005, GO:0009845, GO:0010228, GO:0010896, GO:0032885, GO:0090351, GO:0090615, GO:2001006
evm.model.Chr11.320	tr|A0A4D6LBS4|A0A4D6LBS4_VIGUN	(1->3)-beta-glucan endohydrolase		GO:0004553, GO:0005975, GO:0008152, GO:0016787, GO:0016798, GO:0042973
evm.model.Chr06.1825	tr|A0A1S3VJZ3|A0A1S3VJZ3_VIGRR	potassium channel KAT1-like		GO:0005216, GO:0005249, GO:0006811, GO:0006813, GO:0016020, GO:0016021, GO:0034220, GO:0055085, GO:0071805
evm.model.Chr11.321	tr|A0A4D6LBJ3|A0A4D6LBJ3_VIGUN	DELLA protein		GO:0005634
evm.model.Chr11.322	tr|A0A0S3SA96|A0A0S3SA96_PHAAN	Protein kinase domain-containing protein		GO:0000166, GO:0004672, GO:0004674, GO:0005524, GO:0006468, GO:0016301, GO:0016310, GO:0016740
evm.model.Chr06.1823	tr|A0A1S3VFG0|A0A1S3VFG0_VIGRR	la-related protein 6A		GO:0003676, GO:0003723, GO:0005634, GO:0006396, GO:1990904
evm.model.Chr11.323	tr|A0A1S3W0U1|A0A1S3W0U1_VIGRR	SART-1 family protein DOT2		GO:0000398, GO:0005634
evm.model.Chr06.1824		Unknown protein
evm.model.Chr11.324	tr|A0A4D6LBK5|A0A4D6LBK5_VIGUN	Receptor-like serine/threonine-protein kinase		GO:0000166, GO:0004672, GO:0004674, GO:0005524, GO:0006468, GO:0016020, GO:0016021, GO:0016301, GO:0016310, GO:0016740, GO:0106310, GO:0106311
evm.model.Chr06.1821	tr|A0A4D6KIA6|A0A4D6KIA6_VIGUN	MFS transporter		GO:0016020, GO:0016021, GO:0022857, GO:0055085
evm.model.Chr11.325	AT5G25280.2	serine-rich protein-related
evm.model.Chr06.1822	tr|G7IPX6|G7IPX6_MEDTR	DUF642 family protein		GO:0005886
evm.model.Chr11.326	tr|A0A0S3SA88|A0A0S3SA88_PHAAN	Receptor-like serine/threonine-protein kinase		GO:0000166, GO:0004672, GO:0004674, GO:0005524, GO:0006468, GO:0016020, GO:0016021, GO:0016301, GO:0016310, GO:0016740, GO:0106310, GO:0106311
evm.model.Chr06.1820		Unknown protein
evm.model.Chr03.934.1.62113175	tr|A0A371GC91|A0A371GC91_MUCPR	Protein SUPPRESSOR OF FRI 4		GO:0003677, GO:0046872
evm.model.Chr10.999	tr|A0A4D6MPT2|A0A4D6MPT2_VIGUN	Pre-mRNA-processing factor 6		GO:0000398
evm.model.Chr11.316	tr|A0A1S3TGB9|A0A1S3TGB9_VIGRR	peroxisomal 2,4-dienoyl-CoA reductase		GO:0016491
evm.model.Chr11.317		Unknown protein
evm.model.Chr11.318	tr|A0A4D6LC49|A0A4D6LC49_VIGUN	Peptidyl-prolyl cis-trans isomerase		GO:0000413, GO:0003676, GO:0003723, GO:0003755, GO:0005634, GO:0008270, GO:0016853
evm.model.Chr06.1818	tr|A0A4D6KK30|A0A4D6KK30_VIGUN	Cytochrome P450		GO:0004497, GO:0005506, GO:0016020, GO:0016021, GO:0016491, GO:0016705, GO:0020037, GO:0046872
evm.model.Chr06.921.1.6211316d	tr|A0A4D6LJU5|A0A4D6LJU5_VIGUN	RING-type E3 ubiquitin transferase		GO:0004842, GO:0016567
evm.model.Chr06.1819	tr|A0A4D6KT36|A0A4D6KT36_VIGUN	Phospho-N-acetylmuramoyl-pentapeptide-transferase		GO:0008963, GO:0016020, GO:0016021, GO:0016740
evm.model.Chr06.1838	tr|A0A0B2PH92|A0A0B2PH92_GLYSO	Piriformospora indica-insensitive protein 2		GO:0006468, GO:0016020, GO:0016021, GO:0016740, GO:0106310, GO:0106311
evm.model.Chr11.330	tr|C6ZS08|C6ZS08_SOYBN	Receptor protein kinase-like protein		GO:0000166, GO:0004672, GO:0005524, GO:0006468, GO:0016020, GO:0016021, GO:0016301, GO:0016310
evm.model.Chr06.1839	tr|G7IP67|G7IP67_MEDTR	Transmembrane protein, putative		GO:0016020, GO:0016021
evm.model.Chr11.331	tr|V7AJF4|V7AJF4_PHAVU	Receptor-like serine/threonine-protein kinase		GO:0000166, GO:0004672, GO:0004674, GO:0005524, GO:0006468, GO:0016020, GO:0016021, GO:0016301, GO:0016310, GO:0016740, GO:0106310, GO:0106311
evm.model.Chr06.1836	tr|A0A4D6KT18|A0A4D6KT18_VIGUN	Pyruvate dehydrogenase E1 component subunit beta		GO:0003824, GO:0004739, GO:0006086, GO:0006096, GO:0016491
evm.model.Chr11.332	tr|A0A4D6MQX8|A0A4D6MQX8_VIGUN	MYB transcription factor		GO:0000786, GO:0003677, GO:0003691, GO:0005634, GO:0005730, GO:0006334
evm.model.Chr06.1837	tr|I1MF23|I1MF23_SOYBN	Tify domain-containing protein		GO:0005634, GO:0009611, GO:0031347, GO:2000022
evm.model.Chr11.333	tr|A0A4D6L7P8|A0A4D6L7P8_VIGUN	Transmembrane protein TauE-like		GO:0016020, GO:0016021
evm.model.Chr11.334	tr|A0A0S3RD13|A0A0S3RD13_PHAAN	RING-type domain-containing protein		GO:0016020, GO:0016021
evm.model.Chr06.1835	tr|G7IP74|G7IP74_MEDTR	Kelch repeat F-box protein		GO:0009507
evm.model.Chr11.335	tr|A0A1S3TF13|A0A1S3TF13_VIGRR	Receptor-like serine/threonine-protein kinase		GO:0000166, GO:0004672, GO:0004674, GO:0005524, GO:0006468, GO:0016020, GO:0016021, GO:0016301, GO:0016310, GO:0016740, GO:0030246, GO:0106310, GO:0106311
evm.model.Chr06.1832	tr|A0A1S3VI21|A0A1S3VI21_VIGRR	(1->3)-beta-glucan endohydrolase		GO:0004553, GO:0005975, GO:0008152, GO:0016020, GO:0016021, GO:0016798, GO:0042973
evm.model.Chr11.336		Unknown protein
evm.model.Chr06.1833	tr|A0A4D6KI00|A0A4D6KI00_VIGUN	VQ domain-containing protein
evm.model.Chr11.337	tr|A0A1S3TF13|A0A1S3TF13_VIGRR	Receptor-like serine/threonine-protein kinase		GO:0000166, GO:0004672, GO:0004674, GO:0005524, GO:0006468, GO:0016020, GO:0016021, GO:0016301, GO:0016310, GO:0016740, GO:0030246, GO:0106310, GO:0106311
evm.model.Chr06.1830	tr|G7IPW2|G7IPW2_MEDTR	Transmembrane protein		GO:0016021
evm.model.Chr06.1831	sp|Q9XG83|G2OX_PHACN	Gibberellin 2-beta-dioxygenase		GO:0009686, GO:0016491, GO:0045543, GO:0046872, GO:0051213, GO:0052634
evm.model.Chr11.327	tr|A0A4D6NPG7|A0A4D6NPG7_VIGUN	UDP-glucuronate 4-epimerase
evm.model.Chr11.328	tr|A0A1S3TF13|A0A1S3TF13_VIGRR	Receptor-like serine/threonine-protein kinase		GO:0000166, GO:0004672, GO:0004674, GO:0005524, GO:0006468, GO:0016020, GO:0016021, GO:0016301, GO:0016310, GO:0016740, GO:0030246, GO:0106310, GO:0106311
evm.model.Chr11.329	tr|A0A151RBJ4|A0A151RBJ4_CAJCA	Subtilisin-like protease		GO:0004252, GO:0006508, GO:0008233, GO:0008236, GO:0016787
evm.model.Chr06.1829	AT5G46230.1	Protein of unknown function, DUF538
evm.model.Chr11.300	tr|A0A371EBF3|A0A371EBF3_MUCPR	Metal tolerance protein 10		GO:0006812, GO:0008324, GO:0016020, GO:0016021, GO:0055085, GO:0098655
evm.model.Chr11.301	sp|Q9ZUP0|LBD8_ARATH	LOB domain-containing protein 8		GO:0008150
evm.model.Chr11.302	tr|A0A445IQR0|A0A445IQR0_GLYSO	Retrovirus-related Pol polyprotein from transposon TNT 1-94		GO:0003676, GO:0003887, GO:0015074, GO:0016740, GO:0016779, GO:0071897
evm.model.Chr11.303	tr|A0A445IQR0|A0A445IQR0_GLYSO	Retrovirus-related Pol polyprotein from transposon TNT 1-94		GO:0003676, GO:0003887, GO:0015074, GO:0016740, GO:0016779, GO:0071897
evm.model.Chr11.304	tr|A0A445IQR0|A0A445IQR0_GLYSO	Retrovirus-related Pol polyprotein from transposon TNT 1-94		GO:0003676, GO:0003887, GO:0015074, GO:0016740, GO:0016779, GO:0071897
evm.model.Chr08.53	tr|A0A1S3UGH2|A0A1S3UGH2_VIGRR	Acyl-[acyl-carrier-protein] desaturase		GO:0006629, GO:0006631, GO:0006633, GO:0009507, GO:0016491, GO:0045300, GO:0046872
evm.model.Chr10.979	tr|A0A371GJ91|A0A371GJ91_MUCPR	Pleiotropic drug resistance protein 1		GO:0000166, GO:0005524, GO:0016020, GO:0016021, GO:0042626, GO:0055085
evm.model.Chr08.54	tr|A0A0S3RNN1|A0A0S3RNN1_PHAAN	Auxin efflux carrier component		GO:0009734, GO:0016020, GO:0016021, GO:0055085
evm.model.Chr08.51	tr|A0A0L9V0M2|A0A0L9V0M2_PHAAN	Bidirectional sugar transporter SWEET		GO:0005886, GO:0008643, GO:0016020, GO:0016021, GO:0034219, GO:0051119
evm.model.Chr10.977	tr|A0A0B2PNT8|A0A0B2PNT8_GLYSO	Protein kinase and PP2C-like domain-containing protein		GO:0004672, GO:0004722, GO:0005524, GO:0006468, GO:0006470, GO:0016301, GO:0016310, GO:0016787, GO:0016791, GO:0106306, GO:0106307
evm.model.Chr08.52	sp|Q8W234|SEUSS_ARATH	Transcriptional corepressor SEUSS		GO:0000122, GO:0001666, GO:0003677, GO:0003714, GO:0005515, GO:0005634, GO:0005654, GO:0005667, GO:0006974, GO:0006979, GO:0007275, GO:0009617, GO:0009620, GO:0009624, GO:0009733, GO:0009793, GO:0009908, GO:0009909, GO:0010272, GO:0030154, GO:0045944, GO:0046898, GO:0046982, GO:0048467, GO:0048481, GO:0061629, GO:0071217
evm.model.Chr10.978	AT3G56590.2	hydroxyproline-rich glycoprotein family protein
evm.model.Chr08.50	tr|A0A1S3UCG2|A0A1S3UCG2_VIGRR	small RNA degrading nuclease 5		GO:0003676
evm.model.Chr08.348.1.6211316b	tr|A0A0S3RPJ6|A0A0S3RPJ6_PHAAN	Methyltransf_12 domain-containing protein		GO:0008168, GO:0016740, GO:0032259
evm.model.Chr10.982	AT3G56590.2	hydroxyproline-rich glycoprotein family protein
evm.model.Chr08.59	tr|A0A072VFQ6|A0A072VFQ6_MEDTR	ATP-dependent zinc metalloprotease FTSH protein		GO:0000166, GO:0004176, GO:0004222, GO:0005524, GO:0005739, GO:0006508, GO:0008233, GO:0008237, GO:0009408, GO:0009507, GO:0009534, GO:0009536, GO:0009941, GO:0016020, GO:0016021, GO:0016787
evm.model.Chr10.980	tr|A0A0B2PNT8|A0A0B2PNT8_GLYSO	Protein kinase and PP2C-like domain-containing protein		GO:0004672, GO:0004722, GO:0005524, GO:0006468, GO:0006470, GO:0016301, GO:0016310, GO:0016787, GO:0016791, GO:0106306, GO:0106307
evm.model.Chr10.981	tr|A0A444X0C1|A0A444X0C1_ARAHY	C2H2-type domain-containing protein		GO:0009788
evm.model.Chr08.57	tr|A0A1S3UIG5|A0A1S3UIG5_VIGRR	zinc finger protein ZPR1		GO:0008270, GO:0046872
evm.model.Chr10.986	tr|A0A0S3SXV5|A0A0S3SXV5_PHAAN	YqgFc domain-containing protein		GO:0006139, GO:0006364, GO:0042254
evm.model.Chr08.58	tr|A0A0S3RNN0|A0A0S3RNN0_PHAAN	Bidirectional sugar transporter SWEET		GO:0005886, GO:0008643, GO:0016020, GO:0016021
evm.model.Chr10.987	tr|A0A0B2NW06|A0A0B2NW06_GLYSO	U1-type domain-containing protein		GO:0003676, GO:0008270
evm.model.Chr08.55		Unknown protein
evm.model.Chr10.984	tr|A0A4D6MQZ7|A0A4D6MQZ7_VIGUN	Splicing factor YJU2		GO:0000349, GO:0000398, GO:0005634, GO:0005681, GO:0006397, GO:0008380, GO:0046872, GO:0071006
evm.model.Chr08.56	tr|A0A2K3NUZ2|A0A2K3NUZ2_TRIPR	Integrase catalytic domain-containing protein		GO:0003676, GO:0015074
evm.model.Chr10.985	tr|A0A445M2Q2|A0A445M2Q2_GLYSO	Zinc finger protein ZAT9		GO:0006355
evm.model.Chr03.2174.1.6211317c	tr|A0A1S3TA23|A0A1S3TA23_VIGRR	protein NBR1 homolog isoform X1		GO:0008270, GO:0046872
evm.model.Chr03.1271.1.62113178	tr|G7JLH5|G7JLH5_MEDTR	Histone-arginine methyltransferase, putative		GO:0008168, GO:0016274, GO:0016740, GO:0018216, GO:0032259, GO:0035246
evm.model.Chr11.310	tr|A0A445FWY3|A0A445FWY3_GLYSO	Oral cancer-overexpressed protein 1-like isoform C		GO:0005783, GO:0005789, GO:0007029, GO:0016020, GO:0016021
evm.model.Chr11.311	tr|A0A371HS18|A0A371HS18_MUCPR	Guanine nucleotide exchange factor SPIKE 1		GO:0005085, GO:0007264, GO:0050790
evm.model.Chr11.312		Unknown protein
evm.model.Chr11.313		Unknown protein
evm.model.Chr11.314		Unknown protein
evm.model.Chr11.315	tr|A0A1S3TGE3|A0A1S3TGE3_VIGRR	ATP-dependent zinc metalloprotease FTSH 12, chloroplastic		GO:0000166, GO:0004176, GO:0004222, GO:0005524, GO:0006508, GO:0008233, GO:0008237, GO:0016020, GO:0016021, GO:0016787
evm.model.Chr08.64	AT5G05240.1	Uncharacterised conserved protein (UCP030365)
evm.model.Chr08.65	tr|K7MMK8|K7MMK8_SOYBN	DUF676 domain-containing protein		GO:0044255
evm.model.Chr08.62	tr|A0A0B2SVJ4|A0A0B2SVJ4_GLYSO	Cyclin-D-binding Myb-like transcription factor 1		GO:0005634
evm.model.Chr10.988	tr|A0A0S3SY40|A0A0S3SY40_PHAAN	NTP_transf_2 domain-containing protein		GO:0016779
evm.model.Chr08.63	tr|A0A0S3RNP9|A0A0S3RNP9_PHAAN	Protein kinase domain-containing protein		GO:0000166, GO:0004672, GO:0004674, GO:0005524, GO:0006468, GO:0016020, GO:0016021, GO:0016301, GO:0016310, GO:0016740
evm.model.Chr10.989	tr|A0A1S3VSC8|A0A1S3VSC8_VIGRR	Glycosyltransferase		GO:0008194, GO:0016740, GO:0016757
evm.model.Chr08.60	tr|V7CVQ5|V7CVQ5_PHAVU	Rab-GAP TBC domain-containing protein		GO:0016020, GO:0016021
evm.model.Chr08.61	tr|A0A067JRJ4|A0A067JRJ4_JATCU	CS domain-containing protein
evm.model.Chr10.993	tr|A0A072UHD2|A0A072UHD2_MEDTR	Transmembrane protein, putative		GO:0016020, GO:0016021
evm.model.Chr10.994	tr|A0A072UHD2|A0A072UHD2_MEDTR	Transmembrane protein, putative		GO:0016020, GO:0016021
evm.model.Chr10.991	tr|A0A0S3SYA9|A0A0S3SYA9_PHAAN	SPX domain-containing protein		GO:0016036
evm.model.Chr10.992		Unknown protein
evm.model.Chr08.68	sp|P46253|STAD_SOLTU	Stearoyl-[acyl-carrier-protein] 9-desaturase, chloroplastic		GO:0006629, GO:0006631, GO:0006633, GO:0009507, GO:0009536, GO:0009570, GO:0016491, GO:0045300, GO:0046872, GO:0102786
evm.model.Chr10.997	tr|G7JH36|G7JH36_MEDTR	Transmembrane protein, putative		GO:0009507, GO:0016020, GO:0016021
evm.model.Chr10.998	tr|A0A0S3SXK7|A0A0S3SXK7_PHAAN	MSP domain-containing protein		GO:0005789, GO:0016020, GO:0016021
evm.model.Chr08.66	tr|A0A371GEY9|A0A371GEY9_MUCPR	Lachrymatory-factor synthase		GO:0004864, GO:0005737, GO:0005886, GO:0009738, GO:0016020, GO:0032515
evm.model.Chr10.995		Unknown protein
evm.model.Chr08.67	tr|A0A1S3UFH2|A0A1S3UFH2_VIGRR	TOM1-like protein 9		GO:0006886, GO:0015031
evm.model.Chr10.996	tr|A0A1S3TDX7|A0A1S3TDX7_VIGRR	late embryogenesis abundant protein D-29-like
evm.model.Chr11.305	tr|A0A4D6LCC8|A0A4D6LCC8_VIGUN	Glutathione S-transferase		GO:0006749, GO:0016740
evm.model.Chr11.306	tr|A0A2H3Z9V1|A0A2H3Z9V1_PHODC	LOB domain-containing protein 22-like		GO:0007275
evm.model.Chr11.307	tr|A0A151RZ72|A0A151RZ72_CAJCA	Retrovirus-related Pol polyprotein from transposon TNT 1-94		GO:0003676, GO:0015074
evm.model.Chr11.308	tr|A0A1S3VXV1|A0A1S3VXV1_VIGRR	transcription factor bHLH121		GO:0003700, GO:0005634, GO:0006355, GO:0046983, GO:0055072
evm.model.Chr11.309	tr|A0A445FX13|A0A445FX13_GLYSO	Oral cancer-overexpressed protein 1-like isoform D		GO:0005783, GO:0005789, GO:0007029, GO:0016020, GO:0016021
evm.model.Chr10.990	sp|Q67XX3|FB252_ARATH	F-box protein At5g06550		GO:0000976, GO:0000987, GO:0005634, GO:0010030, GO:0043985
evm.model.Chr08.31	tr|A0A445H680|A0A445H680_GLYSO	Wall-associated receptor kinase 2		GO:0000166, GO:0004672, GO:0005509, GO:0005524, GO:0006468, GO:0016020, GO:0016021, GO:0016301, GO:0016310, GO:0016740
evm.model.Chr10.957	tr|A0A445JY49|A0A445JY49_GLYSO	60S ribosomal protein L38		GO:0003735, GO:0005840, GO:0006412
evm.model.Chr08.32		Unknown protein
evm.model.Chr10.958	tr|A0A4D6MR88|A0A4D6MR88_VIGUN	Non-specific lipid-transfer protein		GO:0006869, GO:0008289
evm.model.Chr10.955	tr|A0A0S3SXR5|A0A0S3SXR5_PHAAN	MACPF domain-containing protein		GO:0006952, GO:0012501, GO:2000031
evm.model.Chr08.30	tr|A0A4D6NA24|A0A4D6NA24_VIGUN	Nuclear GTP-binding protein
evm.model.Chr10.956		Unknown protein
evm.model.Chr10.959	tr|A0A396I1A4|A0A396I1A4_MEDTR	PMD domain-containing protein		GO:0016787
evm.model.Chr08.39	tr|A0A0S3RP47|A0A0S3RP47_PHAAN	Fe2OG dioxygenase domain-containing protein		GO:0016491, GO:0046872
evm.model.Chr10.960	tr|A0A4D6MPZ6|A0A4D6MPZ6_VIGUN	Pentatricopeptide repeat
evm.model.Chr10.961	tr|A0A0S3SY81|A0A0S3SY81_PHAAN	Protein kinase domain-containing protein		GO:0004672, GO:0005524, GO:0006468
evm.model.Chr08.37	tr|A0A371EVC1|A0A371EVC1_MUCPR	TOM1-like protein 3		GO:0006886, GO:0015031
evm.model.Chr08.35	tr|A0A445HB15|A0A445HB15_GLYSO	Gibberellin 20 oxidase 2		GO:0016491, GO:0046872
evm.model.Chr10.964	tr|A0A4D6MP03|A0A4D6MP03_VIGUN	Powdery mildew resistance protein		GO:0016020, GO:0016021
evm.model.Chr08.36	tr|A0A1R3HSJ3|A0A1R3HSJ3_COCAP	Glutamate-gated kainate-type ion channel receptor subunit GluR5
evm.model.Chr10.965	tr|A0A4D6MP03|A0A4D6MP03_VIGUN	Powdery mildew resistance protein		GO:0016020, GO:0016021
evm.model.Chr08.33	tr|A0A445H680|A0A445H680_GLYSO	Wall-associated receptor kinase 2		GO:0000166, GO:0004672, GO:0005509, GO:0005524, GO:0006468, GO:0016020, GO:0016021, GO:0016301, GO:0016310, GO:0016740
evm.model.Chr10.962	tr|A0A0B2Q3V0|A0A0B2Q3V0_GLYSO	B3 domain-containing transcription repressor VAL2		GO:0003677, GO:0005634, GO:0008270
evm.model.Chr08.34	tr|A0A0B2RTU0|A0A0B2RTU0_GLYSO	Wall-associated receptor kinase 2		GO:0000166, GO:0004672, GO:0005509, GO:0005524, GO:0006468, GO:0016020, GO:0016021, GO:0016301, GO:0016310, GO:0016740
evm.model.Chr10.963		Unknown protein
evm.model.Chr08.42	AT1G76980.1	BEST Arabidopsis thaliana protein match is: embryo defective 2170 .
evm.model.Chr10.968	sp|Q9C7K0|VBF_ARATH	F-box protein VBF		GO:0005515, GO:0005634, GO:0005737, GO:0030246
evm.model.Chr08.43	tr|A0A151U1Q8|A0A151U1Q8_CAJCA	Chaperone protein dnaJ 10		GO:0003676
evm.model.Chr10.969		Unknown protein
evm.model.Chr10.966	sp|Q9C7K0|VBF_ARATH	F-box protein VBF		GO:0005515, GO:0005634, GO:0005737, GO:0030246
evm.model.Chr08.41	tr|A0A4D6MG52|A0A4D6MG52_VIGUN	Photosystem II CP47 chlorophyll apoprotein		GO:0009521, GO:0009767, GO:0015979, GO:0016020, GO:0016021, GO:0016168, GO:0018298, GO:0019684
evm.model.Chr10.967	tr|A0A371G959|A0A371G959_MUCPR	Abscisic acid 8'-hydroxylase 1		GO:0004497, GO:0005506, GO:0016491, GO:0016705, GO:0020037, GO:0046872
evm.model.Chr10.971	tr|A0A4D6KWP5|A0A4D6KWP5_VIGUN	Protein transport protein Sec61 subunit beta		GO:0005783, GO:0005784, GO:0005789, GO:0006886, GO:0015031, GO:0016020, GO:0016021
evm.model.Chr10.972	tr|I1JKW3|I1JKW3_SOYBN	BHLH transcription factor		GO:0005634, GO:0046983
evm.model.Chr08.48		Unknown protein
evm.model.Chr08.49	tr|A0A1S3UG27|A0A1S3UG27_VIGRR	scarecrow-like protein 1		GO:0003700, GO:0005634, GO:0006355
evm.model.Chr10.970	tr|A0A0S3SXW6|A0A0S3SXW6_PHAAN	Protein kinase domain-containing protein		GO:0000166, GO:0004672, GO:0005524, GO:0006468, GO:0016020, GO:0016021
evm.model.Chr08.46	tr|A0A072V0T7|A0A072V0T7_MEDTR	Myb transcription factor		GO:0000978, GO:0000981, GO:0005634, GO:0006355, GO:0006357
evm.model.Chr10.975	tr|A0A4D6MR55|A0A4D6MR55_VIGUN	Swollenin		GO:0005576, GO:0019953
evm.model.Chr08.47		Unknown protein
evm.model.Chr10.976	tr|A0A371HVY9|A0A371HVY9_MUCPR	Zinc finger protein ZAT3		GO:0016020, GO:0016021
evm.model.Chr08.44	tr|A0A4D6ME86|A0A4D6ME86_VIGUN	Ras-related protein Rab-18		GO:0003924, GO:0005525
evm.model.Chr10.973	tr|A0A1S3UFB1|A0A1S3UFB1_VIGRR	protein SMAX1-LIKE 6 isoform X2		GO:0005524
evm.model.Chr08.45	tr|A0A2R6QYP0|A0A2R6QYP0_ACTCC	ATP-binding cassette sub-family A member like		GO:0005524, GO:0016020, GO:0016021
evm.model.Chr10.974	tr|A0A4D6MQR5|A0A4D6MQR5_VIGUN	Cyclin		GO:0000079, GO:0019901
evm.model.Chr08.90	tr|A0A0S3RNR4|A0A0S3RNR4_PHAAN	WRKY domain-containing protein		GO:0003677, GO:0003700, GO:0005634, GO:0006355, GO:0043565
evm.model.Chr10.935	tr|A0A4D6MP48|A0A4D6MP48_VIGUN	Peroxidase		GO:0004601, GO:0005576, GO:0006979, GO:0016491, GO:0020037, GO:0042744, GO:0046872, GO:0098869
evm.model.Chr08.98	tr|A0A4D6MF43|A0A4D6MF43_VIGUN	Transcriptional coactivator Hfi1/Transcriptional adapter 1		GO:0005634, GO:0070461
evm.model.Chr10.936		Unknown protein
evm.model.Chr08.95	tr|A0A4D6MHB1|A0A4D6MHB1_VIGUN	Brassinosteroid insensitive 1-associated receptor kinase 1		GO:0000166, GO:0004672, GO:0005524, GO:0006468, GO:0016020, GO:0016021, GO:0016301, GO:0016310, GO:0016740, GO:0030247
evm.model.Chr10.933	tr|A0A4D6MTC2|A0A4D6MTC2_VIGUN	Peroxidase		GO:0004601, GO:0005576, GO:0006979, GO:0016491, GO:0020037, GO:0042744, GO:0046872, GO:0098869
evm.model.Chr08.96	tr|A0A4D6MDV2|A0A4D6MDV2_VIGUN	CaM_binding domain-containing protein		GO:0005516
evm.model.Chr10.934		Unknown protein
evm.model.Chr08.93	tr|A0A4D6MI13|A0A4D6MI13_VIGUN	Ketol-acid reductoisomerase		GO:0009082, GO:0016491, GO:0016853
evm.model.Chr10.939	sp|P25974|GLCB1_SOYBN	Beta-conglycinin beta subunit 1		GO:0000326, GO:0005773, GO:0005783, GO:0033095, GO:0045735
evm.model.Chr08.94	AT5G56550.1	oxidative stress 3
evm.model.Chr08.91	tr|A0A4D6MHC3|A0A4D6MHC3_VIGUN	Exocyst subunit Exo70 family protein		GO:0000145, GO:0006887, GO:0015031
evm.model.Chr08.92		Unknown protein
evm.model.Chr10.938		Unknown protein
evm.model.Chr10.942		Unknown protein
evm.model.Chr10.943	tr|A0A072UHR5|A0A072UHR5_MEDTR	WEB family plant protein		GO:0005829, GO:0009903, GO:0009904
evm.model.Chr08.99		Unknown protein
evm.model.Chr10.940	tr|A0A1J7GS57|A0A1J7GS57_LUPAN	Histone H3		GO:0000786, GO:0003677, GO:0005634, GO:0046982
evm.model.Chr10.941	tr|A0A5N5MB88|A0A5N5MB88_9ROSI	Aspartate aminotransferase		GO:0003824, GO:0004069, GO:0006520, GO:0008483, GO:0009058, GO:0016740, GO:0030170
evm.model.Chr10.946	tr|A0A4D6MNM6|A0A4D6MNM6_VIGUN	Non-specific serine/threonine protein kinase		GO:0000166, GO:0004672, GO:0004674, GO:0005524, GO:0006468, GO:0007165, GO:0016020, GO:0016021, GO:0016301, GO:0016310, GO:0016740, GO:0106310, GO:0106311
evm.model.Chr10.947		Unknown protein
evm.model.Chr10.944	tr|A0A1S3TFE2|A0A1S3TFE2_VIGRR	prosaposin		GO:0004190, GO:0006508, GO:0006629
evm.model.Chr10.945		Unknown protein
evm.model.Chr10.948	tr|A0A4D6MT96|A0A4D6MT96_VIGUN	RING-type E3 ubiquitin transferase		GO:0004842, GO:0016567
evm.model.Chr10.949	tr|A0A4D6MNS5|A0A4D6MNS5_VIGUN	Transcription repressor		GO:0003677, GO:0005634, GO:0045892
evm.model.Chr10.950	tr|M1AUB0|M1AUB0_SOLTU	Transposon protein, CACTA, En/Spm sub-class
evm.model.Chr10.953	tr|A0A2K3P5A4|A0A2K3P5A4_TRIPR	ABC transporter B family member mitochondrial-like		GO:0005524, GO:0016020, GO:0016021, GO:0042626, GO:0055085
evm.model.Chr10.954	tr|A0A4D6MQ08|A0A4D6MQ08_VIGUN	Protein kinase		GO:0000166, GO:0004672, GO:0004674, GO:0005524, GO:0006468, GO:0016301, GO:0016310, GO:0016740
evm.model.Chr10.951	tr|A0A0S3SXK0|A0A0S3SXK0_PHAAN	Protein kinase domain-containing protein		GO:0004672, GO:0005524, GO:0006468
evm.model.Chr10.952	tr|A0A1S3T991|A0A1S3T991_VIGRR	Protein DETOXIFICATION		GO:0015297, GO:0016020, GO:0016021, GO:0042908, GO:0042910, GO:0055085
evm.model.Chr10.919	tr|A0A4D6MST8|A0A4D6MST8_VIGUN	Non-specific lipid-transfer protein		GO:0006869, GO:0008289
evm.model.Chr08.75	tr|A0A1S3UDK8|A0A1S3UDK8_VIGRR	sulfite exporter TauE/SafE family protein 3		GO:0016020, GO:0016021
evm.model.Chr10.913		Unknown protein
evm.model.Chr08.76	tr|A0A4D6MHH0|A0A4D6MHH0_VIGUN	(1->3)-beta-glucan endohydrolase		GO:0004553, GO:0005975, GO:0008152, GO:0016787, GO:0016798, GO:0042973
evm.model.Chr10.914	tr|A0A444Y577|A0A444Y577_ARAHY	Transpos_assoc domain-containing protein
evm.model.Chr08.73	tr|A0A4D6MFW8|A0A4D6MFW8_VIGUN	Protein-serine/threonine phosphatase		GO:0004721, GO:0004722, GO:0006470, GO:0016311, GO:0016787, GO:0016791, GO:0043169, GO:0046872, GO:0106306, GO:0106307
evm.model.Chr10.911	tr|A0A0S3SY00|A0A0S3SY00_PHAAN	Fe2OG dioxygenase domain-containing protein		GO:0006281, GO:0006974, GO:0016491
evm.model.Chr08.74	tr|A0A1S3UC58|A0A1S3UC58_VIGRR	la protein 1		GO:0003676, GO:0003723, GO:0005634, GO:0006396, GO:1990904
evm.model.Chr10.912		Unknown protein
evm.model.Chr08.71	tr|A0A0S3RP60|A0A0S3RP60_PHAAN	Exostosin domain-containing protein		GO:0000139, GO:0005794, GO:0006486, GO:0016020, GO:0016757
evm.model.Chr10.917		Unknown protein
evm.model.Chr08.72	tr|A0A1S3UFN8|A0A1S3UFN8_VIGRR	transcription factor MYB3R-1		GO:0005634
evm.model.Chr10.918		Unknown protein
evm.model.Chr10.915	tr|I1JL12|I1JL12_SOYBN	ACT domain-containing protein		GO:0003700, GO:0005634, GO:0006355, GO:0043565, GO:0046983
evm.model.Chr08.70	tr|A0A4D6ME22|A0A4D6ME22_VIGUN	Cyclic nucleotide gated channel		GO:0005216, GO:0006811, GO:0016020, GO:0016021, GO:0034220, GO:0055085
evm.model.Chr10.916		Unknown protein
evm.model.Chr08.79	tr|A0A4D6MFV5|A0A4D6MFV5_VIGUN	RNA polymerase sigma factor		GO:0003677, GO:0003700, GO:0006352, GO:0006355, GO:0016987, GO:2000142
evm.model.Chr10.920	tr|A0A4D6MQ54|A0A4D6MQ54_VIGUN	Non-specific lipid-transfer protein		GO:0006869, GO:0008289
evm.model.Chr10.921	tr|V7B3B1|V7B3B1_PHAVU	RRM domain-containing protein		GO:0003676, GO:0003723
evm.model.Chr08.77	tr|A0A1S3UIG5|A0A1S3UIG5_VIGRR	zinc finger protein ZPR1		GO:0008270, GO:0046872
evm.model.Chr08.78		Unknown protein
evm.model.Chr08.86	tr|A0A0L9V1J8|A0A0L9V1J8_PHAAN	Protein kinase domain-containing protein		GO:0004672, GO:0005524, GO:0006468
evm.model.Chr10.924	tr|A0A4D6KXB4|A0A4D6KXB4_VIGUN	Formin-like protein		GO:0016020, GO:0016021
evm.model.Chr08.87	tr|A0A1S3UE48|A0A1S3UE48_VIGRR	trifunctional UDP-glucose 4,6-dehydratase/UDP-4-keto-6-deoxy-D-glucose 3,5-epimerase/UDP-4-keto-L-rhamnose-reductase RHM1		GO:0008460, GO:0009225
evm.model.Chr10.925	tr|A0A4D6MTG1|A0A4D6MTG1_VIGUN	Peroxidase		GO:0004601, GO:0005576, GO:0006979, GO:0016491, GO:0020037, GO:0042744, GO:0046872, GO:0098869
evm.model.Chr08.84	tr|V7CVC3|V7CVC3_PHAVU	Mur_ligase_M domain-containing protein		GO:0004326, GO:0005524, GO:0009058, GO:0009396, GO:0016874, GO:0046872, GO:0046901
evm.model.Chr10.922		Unknown protein
evm.model.Chr08.85		Unknown protein
evm.model.Chr10.923	tr|A0A2K3M496|A0A2K3M496_TRIPR	DUF4216 domain-containing protein
evm.model.Chr08.82	tr|A0A1S3UD05|A0A1S3UD05_VIGRR	two-on-two hemoglobin-3		GO:0005344, GO:0015671, GO:0019825, GO:0020037
evm.model.Chr10.928	tr|A0A4D6MSS6|A0A4D6MSS6_VIGUN	Peroxidase		GO:0004601, GO:0006979, GO:0016491, GO:0020037, GO:0042744, GO:0046872, GO:0098869
evm.model.Chr08.83		Unknown protein
evm.model.Chr10.929	tr|A0A4D6LAB7|A0A4D6LAB7_VIGUN	SAE2 domain-containing protein		GO:0004519, GO:0005634, GO:0006281, GO:0006974, GO:0090305
evm.model.Chr08.80	tr|A0A4D6ME17|A0A4D6ME17_VIGUN	NAC domain-containing protein		GO:0003677, GO:0006355
evm.model.Chr10.926	tr|A0A4D6MRD8|A0A4D6MRD8_VIGUN	Peroxidase		GO:0004601, GO:0005576, GO:0006979, GO:0016491, GO:0020037, GO:0042744, GO:0046872, GO:0098869
evm.model.Chr08.81		Unknown protein
evm.model.Chr10.927	tr|A0A1S3VC35|A0A1S3VC35_VIGRR	(+)-neomenthol dehydrogenase-like		GO:0016491
evm.model.Chr03.2763.1.62122c0a	tr|A0A1S3UVJ1|A0A1S3UVJ1_VIGRR	TSL-kinase interacting protein 1		GO:0005634, GO:0016301, GO:0016310
evm.model.Chr10.931	tr|A0A4D6NP59|A0A4D6NP59_VIGUN	DNA polymerase		GO:0000166, GO:0003676, GO:0003677, GO:0003887, GO:0006260, GO:0016740, GO:0016779, GO:0071897
evm.model.Chr10.932	tr|A0A0S3SXS9|A0A0S3SXS9_PHAAN	Peroxidase		GO:0004601, GO:0005576, GO:0006979, GO:0016491, GO:0020037, GO:0042744, GO:0046872, GO:0098869
evm.model.Chr08.88	tr|A0A1S3UEL1|A0A1S3UEL1_VIGRR	centromere-associated protein E isoform X4		GO:0016020, GO:0016021
evm.model.Chr08.89		Unknown protein
evm.model.Chr10.930	tr|A0A0L9U3A3|A0A0L9U3A3_PHAAN	SWIM-type domain-containing protein		GO:0008270
evm.model.Chr05.1481		Unknown protein
evm.model.Chr05.1480		Unknown protein
evm.model.Chr05.1483		Unknown protein
evm.model.Chr05.1482	tr|A0A4D6NE52|A0A4D6NE52_VIGUN	Nuclear GTP-binding protein		GO:0005525
evm.model.Chr05.1485	tr|A0A1S3UXP7|A0A1S3UXP7_VIGRR	guanine nucleotide-binding protein-like NSN1		GO:0005525
evm.model.Chr05.1484		Unknown protein
evm.model.Chr05.1487		Unknown protein
evm.model.Chr05.1486	tr|A0A4D6M173|A0A4D6M173_VIGUN	Nuclear GTP-binding protein		GO:0005525
evm.model.Chr05.1489		Unknown protein
evm.model.Chr05.1488	tr|A0A4D6NE52|A0A4D6NE52_VIGUN	Nuclear GTP-binding protein		GO:0005525
evm.model.Chr05.1470	tr|A0A4D6NSG1|A0A4D6NSG1_VIGUN	TF-B3 domain-containing protein		GO:0003677, GO:0005634
evm.model.Chr05.1479	tr|A0A445EXN9|A0A445EXN9_GLYSO	DNA polymerase		GO:0000166, GO:0003676, GO:0003677, GO:0003887, GO:0006260, GO:0016740, GO:0016779, GO:0071897
evm.model.Chr05.1472	tr|A0A0S3STI9|A0A0S3STI9_PHAAN	AMMECR1 domain-containing protein
evm.model.Chr05.1471	tr|A0A4D6N0J0|A0A4D6N0J0_VIGUN	Nuclear GTP-binding protein		GO:0005525
evm.model.Chr05.1474	tr|A0A4D6MY65|A0A4D6MY65_VIGUN	Nuclear GTP-binding protein		GO:0005525
evm.model.Chr05.1473		Unknown protein
evm.model.Chr05.1476	tr|A0A4D6M173|A0A4D6M173_VIGUN	Nuclear GTP-binding protein		GO:0005525
evm.model.Chr05.1475	tr|A0A2P5CIA8|A0A2P5CIA8_TREOI	Guanine nucleotide-binding protein		GO:0005525
evm.model.Chr05.1478	tr|A0A4D6M3S9|A0A4D6M3S9_VIGUN	NADH dehydrogenase		GO:0008137, GO:0016651, GO:0022900
evm.model.Chr05.1477	tr|A0A516TB27|A0A516TB27_9SOLA	NADH dehydrogenase subunit 9		GO:0005739, GO:0005743, GO:0008137, GO:0016651, GO:0022900
evm.model.Chr09.2589.1.6211317c	sp|P35100|CLPC_PEA	Chaperone protein ClpC, chloroplastic		GO:0000166, GO:0005524, GO:0009507, GO:0009536
evm.model.Chr05.1490		Unknown protein
evm.model.Chr05.1492	tr|A0A4D6NC42|A0A4D6NC42_VIGUN	LRR receptor-like serine/threonine-protein kinase FLS2		GO:0016020, GO:0016021, GO:0016301, GO:0016310
evm.model.Chr05.1491	tr|A0A5D3C0K8|A0A5D3C0K8_CUCME	Transposase		GO:0006508, GO:0008234
evm.model.Chr05.2650.1.6211317a	tr|A0A4D6NA07|A0A4D6NA07_VIGUN	Auxin-induced protein		GO:0005634, GO:0006355, GO:0009734
evm.model.Chr05.1494		Unknown protein
evm.model.Chr05.1493	tr|A0A4D6NC42|A0A4D6NC42_VIGUN	LRR receptor-like serine/threonine-protein kinase FLS2		GO:0016020, GO:0016021, GO:0016301, GO:0016310
evm.model.Chr05.1496		Unknown protein
evm.model.Chr05.1495	tr|A0A4D6N9B7|A0A4D6N9B7_VIGUN	LRR receptor-like serine/threonine-protein kinase FLS2		GO:0016020, GO:0016021, GO:0016301, GO:0016310
evm.model.Chr05.1498		Unknown protein
evm.model.Chr05.1497	tr|A0A4D6L367|A0A4D6L367_VIGUN	Sentrin-specific protease 1		GO:0000725, GO:0006508, GO:0008233, GO:0008234
evm.model.Chr05.1499	tr|A0A0S3STP0|A0A0S3STP0_PHAAN	CP-type G domain-containing protein		GO:0005525
evm.model.Chr07.1614.1.62113179	tr|A0A4D6MWP4|A0A4D6MWP4_VIGUN	CCR4-NOT transcription complex subunit 11		GO:0005634, GO:0005737, GO:0030014, GO:0031047
evm.model.Chr09.2006.1.6211317a	tr|A0A0S3RD79|A0A0S3RD79_PHAAN	GOLD domain-containing protein		GO:0016020, GO:0016021
evm.model.Chr08.1383.1.62113175	tr|A0A4D6MIC4|A0A4D6MIC4_VIGUN	GTD-binding domain-containing protein		GO:0016020, GO:0016021, GO:0017022
evm.model.Chr10.1779	tr|A0A4D6MKM7|A0A4D6MKM7_VIGUN	Phospholipase D		GO:0003824, GO:0004630, GO:0005509, GO:0016020, GO:0016042, GO:0016787, GO:0046470, GO:0046872, GO:0070290
evm.model.Chr10.1778	tr|A0A1S3VDF5|A0A1S3VDF5_VIGRR	ethylene-responsive transcription factor WIN1-like		GO:0003677, GO:0003700, GO:0005634, GO:0006355
evm.model.Chr10.1780	tr|G7JI39|G7JI39_MEDTR	Transmembrane protein, putative		GO:0016020, GO:0016021
evm.model.Chr05.1403	tr|A0A7J6UYZ0|A0A7J6UYZ0_THATH	Kinase		GO:0000166, GO:0005524, GO:0016301, GO:0016310
evm.model.Chr05.1402	tr|A0A1S3TGU5|A0A1S3TGU5_VIGRR	protein PEP-RELATED DEVELOPMENT ARRESTED 1, chloroplastic		GO:0006355, GO:0009658, GO:0042644
evm.model.Chr05.1405		Unknown protein
evm.model.Chr05.1404	tr|A0A1S3TUZ2|A0A1S3TUZ2_VIGRR	myb-related protein 305-like		GO:0003700, GO:0005634, GO:0006355, GO:0043565
evm.model.Chr05.1407		Unknown protein
evm.model.Chr05.1406	tr|A0A4D6NE58|A0A4D6NE58_VIGUN	Monodehydroascorbate reductase		GO:0016020, GO:0016021, GO:0016491, GO:0050660
evm.model.Chr05.1409		Unknown protein
evm.model.Chr05.1408	tr|A0A1S3TV16|A0A1S3TV16_VIGRR	myb-related protein 305-like		GO:0003700, GO:0005634, GO:0006355, GO:0043565
evm.model.Chr10.1788	sp|Q9LVZ8|LOR12_ARATH	Protein LURP-one-related 12		GO:0005829
evm.model.Chr10.1787	tr|A0A4D6MQD9|A0A4D6MQD9_VIGUN	(1->3)-beta-glucan endohydrolase		GO:0004553, GO:0005975, GO:0008152, GO:0016020, GO:0016021, GO:0016787, GO:0016798, GO:0042973
evm.model.Chr10.1786	tr|A0A4D6MKW2|A0A4D6MKW2_VIGUN	MBD domain-containing protein		GO:0003677, GO:0005634
evm.model.Chr10.1785	tr|A0A4D6MQK7|A0A4D6MQK7_VIGUN	TPR_REGION domain-containing protein
evm.model.Chr10.1784		Unknown protein
evm.model.Chr10.1783	tr|A0A4D6MMW8|A0A4D6MMW8_VIGUN	Epidermal patterning factor-like protein		GO:0005576, GO:0007275, GO:0010052, GO:0010374, GO:0016020, GO:0016021
evm.model.Chr10.1782	tr|A0A0R4J3X4|A0A0R4J3X4_SOYBN	SHSP domain-containing protein		GO:0006457, GO:0009408, GO:0009651, GO:0042542, GO:0043621, GO:0051082, GO:0051259
evm.model.Chr05.1401	tr|A0A371F2M0|A0A371F2M0_MUCPR	Transcription factor MYB118		GO:0005634
evm.model.Chr05.1400	tr|A0A072TXT8|A0A072TXT8_MEDTR	Plant/MGF10-16 protein		GO:0016020, GO:0016021
evm.model.Chr01.765.1.6211316e	tr|A0A4D6M6L3|A0A4D6M6L3_VIGUN	V-type proton ATPase subunit C		GO:0006811, GO:0015078, GO:0033180, GO:1902600
evm.model.Chr10.1789	tr|A0A4D6MKN2|A0A4D6MKN2_VIGUN	Stearoyl-CoA desaturase		GO:0000160, GO:0005829, GO:0006629, GO:0006633, GO:0009736, GO:0016020, GO:0016021, GO:0016491, GO:0016717
evm.model.Chr10.1791	tr|A0A1S3VCG3|A0A1S3VCG3_VIGRR	phosphatidylcholine:diacylglycerol cholinephosphotransferase 1		GO:0016020, GO:0016021, GO:0016740
evm.model.Chr10.1790	tr|B7FK63|B7FK63_MEDTR	Post-illumination chlorophyll fluorescence increase		GO:0009507, GO:0009570, GO:0009579, GO:0010196, GO:0010478, GO:0070370
evm.model.Chr10.1798	tr|A0A0S3T0J2|A0A0S3T0J2_PHAAN	AB hydrolase-1 domain-containing protein		GO:0003824
evm.model.Chr10.1797	tr|A0A445JRK6|A0A445JRK6_GLYSO	Zinc finger BED domain-containing protein DAYSLEEPER		GO:0003677, GO:0005634, GO:0046872, GO:0046983
evm.model.Chr10.1796	tr|A0A4D6MKX1|A0A4D6MKX1_VIGUN	Signal recognition particle 54 kDa protein		GO:0000166, GO:0003723, GO:0003924, GO:0005525, GO:0005737, GO:0005786, GO:0006614, GO:0008312, GO:0045047, GO:0048500
evm.model.Chr10.1795	tr|A0A4D6MQM3|A0A4D6MQM3_VIGUN	Mediator of RNA polymerase II transcription subunit 7		GO:0003712, GO:0005634, GO:0006357, GO:0016592
evm.model.Chr10.1794	tr|A0A0L9TAX8|A0A0L9TAX8_PHAAN	CUE domain-containing protein		GO:0043130
evm.model.Chr10.1793	tr|A0A4D6ML92|A0A4D6ML92_VIGUN	Brassinosteroid insensitive 1-associated receptor kinase 1		GO:0000166, GO:0004672, GO:0004674, GO:0005524, GO:0006468, GO:0016301, GO:0016310, GO:0016740
evm.model.Chr10.1792	tr|V7AR24|V7AR24_PHAVU	Protein kinase domain-containing protein		GO:0000166, GO:0004672, GO:0004674, GO:0005524, GO:0006468, GO:0016301, GO:0016310, GO:0016740
evm.model.Chr07.302.1.6211316e	tr|A0A6B9VDH3|A0A6B9VDH3_ARAHY	ATP-dependent RNA helicase		GO:0000166, GO:0003676, GO:0003723, GO:0003724, GO:0004386, GO:0005524
evm.model.Chr05.1425	tr|A0A2Z7AJL4|A0A2Z7AJL4_9LAMI	AT-hook motif nuclear-localized protein		GO:0003677, GO:0003680, GO:0005634
evm.model.Chr05.1424	tr|A0A4D6NA70|A0A4D6NA70_VIGUN	CASP-like protein		GO:0005886, GO:0016020, GO:0016021
evm.model.Chr05.1427	tr|A0A4D6M436|A0A4D6M436_VIGUN	Cytochrome P450		GO:0005506, GO:0016020, GO:0016021, GO:0016705, GO:0020037
evm.model.Chr05.1426	tr|A0A4D6NF20|A0A4D6NF20_VIGUN	Glycosyltransferase		GO:0008194, GO:0016740, GO:0016757
evm.model.Chr05.1429	tr|A0A4D6NCW5|A0A4D6NCW5_VIGUN	Potassium transporter		GO:0005886, GO:0006811, GO:0006813, GO:0015079, GO:0016020, GO:0016021, GO:0071805
evm.model.Chr05.1428	tr|A0A4D6NA54|A0A4D6NA54_VIGUN	Cyclic nucleotide gated channel		GO:0005216, GO:0006811, GO:0016020, GO:0016021, GO:0034220, GO:0055085
evm.model.Chr05.1421	tr|A0A1S3TRU7|A0A1S3TRU7_VIGRR	2-methylene-furan-3-one reductase		GO:0008270, GO:0016491, GO:0016628
evm.model.Chr05.1420	tr|A0A0S3RW52|A0A0S3RW52_PHAAN	RNA exonuclease 4		GO:0003676, GO:0006364, GO:0008408, GO:0090305
evm.model.Chr05.1423		Unknown protein
evm.model.Chr05.1422	tr|A0A4D6MQX8|A0A4D6MQX8_VIGUN	MYB transcription factor		GO:0000786, GO:0003677, GO:0003691, GO:0005634, GO:0005730, GO:0006334
evm.model.Chr05.1414		Unknown protein
evm.model.Chr05.1413	tr|A0A371E0V3|A0A371E0V3_MUCPR	GDSL esterase/lipase		GO:0016788
evm.model.Chr05.1416	AT3G27880.1	Protein of unknown function (DUF1645)
evm.model.Chr05.1415		Unknown protein
evm.model.Chr05.1418	tr|A0A151QVG3|A0A151QVG3_CAJCA	GDSL esterase/lipase family		GO:0016788
evm.model.Chr05.1419	tr|A0A151QVG3|A0A151QVG3_CAJCA	GDSL esterase/lipase family		GO:0016788
evm.model.Chr05.1410	tr|A0A1S3VLT6|A0A1S3VLT6_VIGRR	cinnamoyl-CoA reductase-like SNL6		GO:0003854, GO:0006694, GO:0016491, GO:0016616
evm.model.Chr04.1354.1.6211316f	tr|A0A0L9VKI8|A0A0L9VKI8_PHAAN	AAA domain-containing protein		GO:0005524
evm.model.Chr05.1412	tr|A0A5H2XTV2|A0A5H2XTV2_PRUDU	F-box family protein		GO:0016020
evm.model.Chr05.1411	tr|A0A151R6X6|A0A151R6X6_CAJCA	Serine/threonine-protein kinase ATM		GO:0016301, GO:0016310
evm.model.Chr10.1739	sp|Q9SAY1|SUT11_ARATH	Sulfate transporter 1.1		GO:0005886, GO:0005887, GO:0008271, GO:0008272, GO:0015116, GO:0015293, GO:0015301, GO:0016020, GO:0016021, GO:0055085, GO:1902358
evm.model.Chr10.1738	tr|A0A0B2SMF7|A0A0B2SMF7_GLYSO	Protein SYS1 like		GO:0016020, GO:0016021
evm.model.Chr10.1737	tr|A0A0B2P977|A0A0B2P977_GLYSO	Peroxyureidoacrylate/ureidoacrylate amidohydrolase RutB		GO:0008908, GO:0016787
evm.model.Chr10.1736	tr|A0A444XCH2|A0A444XCH2_ARAHY	Heat shock 70 kDa protein		GO:0000166, GO:0005524
evm.model.Chr10.1735	tr|A0A4D6ML18|A0A4D6ML18_VIGUN	Transcription repressor		GO:0005634, GO:0045892
evm.model.Chr10.1734	tr|G7JJB2|G7JJB2_MEDTR	Transmembrane protein, putative		GO:0016020, GO:0016021
evm.model.Chr05.1447	sp|Q9FL12|DEGP9_ARATH	Protease Do-like 9		GO:0004252, GO:0005515, GO:0005634, GO:0005730, GO:0006508, GO:0008233, GO:0008236, GO:0016787
evm.model.Chr05.1446		Unknown protein
evm.model.Chr05.1449	tr|A0A1S3TFI7|A0A1S3TFI7_VIGRR	ABC transporter B family member 26, chloroplastic		GO:0000166, GO:0005524, GO:0016020, GO:0016021, GO:0042626, GO:0055085
evm.model.Chr05.1448	tr|A0A4D6LL27|A0A4D6LL27_VIGUN	Aminotransferase-like		GO:0008483, GO:0016740
evm.model.Chr10.1743	tr|A0A445JRX1|A0A445JRX1_GLYSO	F-box/kelch-repeat protein		GO:0080037, GO:2000762
evm.model.Chr10.1742	tr|A0A0S3T024|A0A0S3T024_PHAAN	Glycos_transf_1 domain-containing protein		GO:0016020, GO:0016021, GO:0016757
evm.model.Chr05.1441	tr|A0A4D6N0K5|A0A4D6N0K5_VIGUN	Mitogen-activated protein kinase kinase kinase 5		GO:0005615, GO:0010227, GO:0016301, GO:0016310
evm.model.Chr10.1741	tr|A0A4D6MPL7|A0A4D6MPL7_VIGUN	Coatomer subunit beta'		GO:0000139, GO:0005198, GO:0005737, GO:0005794, GO:0006886, GO:0015031, GO:0016020, GO:0016192, GO:0030117, GO:0030663, GO:0031410
evm.model.Chr05.1440	tr|A0A4D6LB60|A0A4D6LB60_VIGUN	Mitochondrial inner membrane protease subunit 1		GO:0004252, GO:0006508, GO:0008233, GO:0008236, GO:0016020, GO:0016021
evm.model.Chr10.1740	tr|A0A4D6MM43|A0A4D6MM43_VIGUN	Protein TIC 20		GO:0009507, GO:0009528, GO:0009536, GO:0009706, GO:0016020, GO:0016021, GO:0031969
evm.model.Chr05.1443	tr|A0A4D6MWZ8|A0A4D6MWZ8_VIGUN	Swollenin		GO:0005576, GO:0019953
evm.model.Chr05.1442	tr|A0A4D6LEW8|A0A4D6LEW8_VIGUN	Swollenin		GO:0005576, GO:0019953
evm.model.Chr05.1445	tr|A0A4D6LEU2|A0A4D6LEU2_VIGUN	GPI ethanolamine phosphate transferase 1		GO:0003824, GO:0005783, GO:0005789, GO:0006506, GO:0016020, GO:0016021, GO:0016740, GO:0051377
evm.model.Chr05.1444		Unknown protein
evm.model.Chr10.1749	tr|A0A072UG76|A0A072UG76_MEDTR	2-oxoglutarate-dependent dioxygenase		GO:0016491, GO:0046872, GO:0051213
evm.model.Chr10.1748	tr|A0A1S3VD53|A0A1S3VD53_VIGRR	gibberellin 3-beta-dioxygenase 1-like		GO:0016491, GO:0046872, GO:0051213
evm.model.Chr10.1747	tr|A0A4D6MKR4|A0A4D6MKR4_VIGUN	Katanin p60 ATPase-containing subunit A1		GO:0000166, GO:0005524, GO:0005737, GO:0005856, GO:0005874, GO:0008017, GO:0008568, GO:0016853, GO:0051013
evm.model.Chr10.1746	tr|A0A4D6MQF8|A0A4D6MQF8_VIGUN	B-like cyclin		GO:0007049, GO:0016020, GO:0016021, GO:0051301
evm.model.Chr10.1745	tr|A0A4D6MMS0|A0A4D6MMS0_VIGUN	Auxin-induced protein		GO:0005634, GO:0006355, GO:0009734
evm.model.Chr05.1436	tr|A0A0L9U6D9|A0A0L9U6D9_PHAAN	WAT1-related protein		GO:0016020, GO:0016021, GO:0022857, GO:0055085
evm.model.Chr05.1435		Unknown protein
evm.model.Chr05.1438	tr|A0A1S3UXP7|A0A1S3UXP7_VIGRR	guanine nucleotide-binding protein-like NSN1		GO:0005525
evm.model.Chr05.1437	tr|A0A4D6MX14|A0A4D6MX14_VIGUN	Nuclear GTP-binding protein		GO:0005525
evm.model.Chr05.1439		Unknown protein
evm.model.Chr10.1755	tr|A0A444XC42|A0A444XC42_ARAHY	Pentatricopeptide repeat-containing protein		GO:0008270
evm.model.Chr10.1754	tr|A0A1S3V9M1|A0A1S3V9M1_VIGRR	molybdate transporter 2		GO:0015098, GO:0015689, GO:0016020, GO:0016021
evm.model.Chr10.1753	tr|A0A072UH44|A0A072UH44_MEDTR	DUF2921 family protein		GO:0016020, GO:0016021, GO:0043231
evm.model.Chr05.1430	tr|A0A0L9U714|A0A0L9U714_PHAAN	RING-type domain-containing protein		GO:0016020, GO:0016021
evm.model.Chr10.1752	tr|W0TUG3|W0TUG3_ACAMN	Pleiotropic drug resistance ABC transporter		GO:0000166, GO:0005524, GO:0016020, GO:0016021, GO:0042626, GO:0055085
evm.model.Chr10.1751	tr|W0TUG3|W0TUG3_ACAMN	Pleiotropic drug resistance ABC transporter		GO:0000166, GO:0005524, GO:0016020, GO:0016021, GO:0042626, GO:0055085
evm.model.Chr05.1432	tr|A0A1S3TVL9|A0A1S3TVL9_VIGRR	DNA repair protein UVH3		GO:0003677, GO:0003697, GO:0003824, GO:0004518, GO:0004519, GO:0005634, GO:0006281, GO:0006289, GO:0006974, GO:0016787, GO:0016788, GO:0046872, GO:0090305
evm.model.Chr10.1750	tr|A0A0S3T0P6|A0A0S3T0P6_PHAAN	Fe2OG dioxygenase domain-containing protein		GO:0016491, GO:0046872
evm.model.Chr05.1431	tr|A0A0S3RVP8|A0A0S3RVP8_PHAAN	Protein kinase domain-containing protein		GO:0000166, GO:0004672, GO:0005524, GO:0006468, GO:0016020, GO:0016021
evm.model.Chr05.1434		Unknown protein
evm.model.Chr05.1433	tr|A0A4D6NBP1|A0A4D6NBP1_VIGUN	Cytochrome P450		GO:0004497, GO:0005506, GO:0016020, GO:0016021, GO:0016491, GO:0016705, GO:0020037, GO:0046872
evm.model.Chr10.1759	tr|A0A445JRN2|A0A445JRN2_GLYSO	(6-4)DNA photolyase		GO:0016829
evm.model.Chr10.1757	tr|A0A4D6MQA8|A0A4D6MQA8_VIGUN	ADP,ATP carrier protein		GO:0000166, GO:0005471, GO:0005524, GO:0006862, GO:0009507, GO:0009536, GO:0015866, GO:0015867, GO:0016020, GO:0016021, GO:0031969
evm.model.Chr10.1756	tr|A0A0S3T0V4|A0A0S3T0V4_PHAAN	NPH3 domain-containing protein		GO:0016567
evm.model.Chr10.352.1.62113169	tr|A0A1S3T8D1|A0A1S3T8D1_VIGRR	RNA polymerase I-specific transcription initiation factor RRN3		GO:0003743, GO:0006413
evm.model.Chr03.714.1.62113173	tr|A0A4D6L9G1|A0A4D6L9G1_VIGUN	Glutamine-dependent NAD(+) synthetase		GO:0000166, GO:0003952, GO:0004359, GO:0005524, GO:0005737, GO:0006807, GO:0009435, GO:0016874
evm.model.Chr05.1469	tr|A0A4D6MWZ8|A0A4D6MWZ8_VIGUN	Swollenin		GO:0005576, GO:0019953
evm.model.Chr05.1780.1.62113175	sp|Q9MAH1|TTL1_ARATH	TPR repeat-containing thioredoxin TTL1		GO:0005737, GO:0006970, GO:0009651, GO:0009737, GO:0009738, GO:0009789
evm.model.Chr05.1468	tr|A0A4D6MX14|A0A4D6MX14_VIGUN	Nuclear GTP-binding protein		GO:0005525
evm.model.Chr10.1766	tr|A0A061GPV8|A0A061GPV8_THECC	Ran BP2/NZF zinc finger-like superfamily protein isoform 2		GO:0046872
evm.model.Chr05.1461	tr|A0A1J6KY29|A0A1J6KY29_NICAT	DUF4218 domain-containing protein
evm.model.Chr10.1765	tr|A0A6B9V498|A0A6B9V498_ARAHY	Late embryogenesis abundant protein
evm.model.Chr05.1460		Unknown protein
evm.model.Chr10.1764	tr|A0A371HNP7|A0A371HNP7_MUCPR	WD repeat-containing protein 43
evm.model.Chr05.1463		Unknown protein
evm.model.Chr10.1763	tr|A0A4D6ML54|A0A4D6ML54_VIGUN	Monothiol glutaredoxin		GO:0015035, GO:0046872, GO:0051536
evm.model.Chr05.1462	tr|A0A097PNF1|A0A097PNF1_SOYBN	Iron-sulfur cluster biosynthesis family protein		GO:0016020, GO:0016021
evm.model.Chr10.1762	tr|A0A0B2SSC6|A0A0B2SSC6_GLYSO	Acyl-protein thioesterase 2		GO:0004622, GO:0016787, GO:0102545
evm.model.Chr05.1465	tr|A0A1S3VC35|A0A1S3VC35_VIGRR	(+)-neomenthol dehydrogenase-like		GO:0016491
evm.model.Chr10.1761	tr|A0A0B2STG4|A0A0B2STG4_GLYSO	Cytochrome c oxidase subunit 5b-2, mitochondrial		GO:0004129, GO:0005740, GO:0016491, GO:0022900, GO:1902600
evm.model.Chr05.1464	tr|A0A151R5S3|A0A151R5S3_CAJCA	Cysteine-rich repeat secretory protein 15		GO:0016020, GO:0016021
evm.model.Chr10.1760	tr|A0A0B2SSF1|A0A0B2SSF1_GLYSO	(6-4)DNA photolyase		GO:0016829
evm.model.Chr05.1467		Unknown protein
evm.model.Chr05.1466	tr|A0A1S3TFJ1|A0A1S3TFJ1_VIGRR	auxin-responsive protein SAUR36-like		GO:0009733
evm.model.Chr10.1769	tr|A0A072UG27|A0A072UG27_MEDTR	Transmembrane protein, putative		GO:0016020, GO:0016021
evm.model.Chr10.1768	tr|A0A1S3VEG2|A0A1S3VEG2_VIGRR	3-isopropylmalate dehydratase small subunit 3-like		GO:0016829, GO:0016836
evm.model.Chr10.1767	tr|V7CGW4|V7CGW4_PHAVU	Ubiquitin		GO:0003735, GO:0005840, GO:0006412, GO:0046872
evm.model.Chr05.1458	tr|A0A0S3RVQ1|A0A0S3RVQ1_PHAAN	Protein kinase domain-containing protein		GO:0004672, GO:0005524, GO:0006468
evm.model.Chr05.1457		Unknown protein
evm.model.Chr05.1459	tr|K7MWU9|K7MWU9_SOYBN	Protein kinase domain-containing protein		GO:0004672, GO:0004674, GO:0005524, GO:0005634, GO:0005737, GO:0005886, GO:0006468
evm.model.Chr10.1777	tr|V7AQ01|V7AQ01_PHAVU	Coatomer subunit zeta		GO:0000139, GO:0005737, GO:0005794, GO:0006890, GO:0015031, GO:0016020, GO:0016192, GO:0030126, GO:0030663, GO:0031410
evm.model.Chr05.1450	tr|A0A2K3LQA5|A0A2K3LQA5_TRIPR	ABC transporter B family member chloroplastic-like		GO:0000166, GO:0005524, GO:0042626, GO:0055085
evm.model.Chr10.1776	tr|A0A6B9V4W0|A0A6B9V4W0_ARAHY	DEAD-box ATP-dependent RNA helicase		GO:0000166, GO:0003676, GO:0004386, GO:0005524, GO:0016020, GO:0016021, GO:0016787
evm.model.Chr10.1775	tr|A0A1S3VBL1|A0A1S3VBL1_VIGRR	O-fucosyltransferase family protein		GO:0006004, GO:0016740
evm.model.Chr05.1452	tr|A0A4D6NAT5|A0A4D6NAT5_VIGUN	RING-type domain-containing protein		GO:0046872
evm.model.Chr10.1774	tr|A0A0S3T054|A0A0S3T054_PHAAN	Alba domain-containing protein		GO:0003676
evm.model.Chr05.1451		Unknown protein
evm.model.Chr10.1773	tr|A0A072UG80|A0A072UG80_MEDTR	Lactoylglutathione lyase/glyoxalase I family protein		GO:0016829, GO:0051213
evm.model.Chr05.1454		Unknown protein
evm.model.Chr10.1772	tr|A0A1S3VAA2|A0A1S3VAA2_VIGRR	Peptide deformylase		GO:0006412, GO:0009507, GO:0009536, GO:0016787, GO:0042586, GO:0046872
evm.model.Chr05.1453	sp|M1CZC0|EBP1_SOLTU	ERBB-3 BINDING PROTEIN 1		GO:0001558, GO:0003723, GO:0005634, GO:0006364, GO:0007275, GO:0009734, GO:0044843, GO:0051302
evm.model.Chr10.1771	tr|A0A1S3VCQ3|A0A1S3VCQ3_VIGRR	MAPK kinase substrate protein At1g80180		GO:0016301, GO:0016310
evm.model.Chr05.1456	tr|A0A371I083|A0A371I083_MUCPR	Heterogeneous nuclear ribonucleoprotein 1		GO:0003676, GO:0003723
evm.model.Chr10.1770	tr|A0A0L9T9L8|A0A0L9T9L8_PHAAN	F-box domain-containing protein
evm.model.Chr05.1455	sp|Q8GYP3|RDM4_ARATH	RNA-directed DNA methylation 4		GO:0003700, GO:0006306, GO:0006342, GO:0006355, GO:0009791, GO:0031047
evm.model.Chr10.1700	tr|A0A3Q0FGX7|A0A3Q0FGX7_VIGRR	dehydration-responsive element-binding protein 3		GO:0003677, GO:0003700, GO:0005634, GO:0006355
evm.model.Chr10.1708	tr|A0A5J5BDH6|A0A5J5BDH6_9ASTE	Peroxin-2		GO:0005777, GO:0046872
evm.model.Chr10.1707	tr|A0A4D6MM08|A0A4D6MM08_VIGUN	Auxin-induced protein		GO:0005634, GO:0006355, GO:0009734
evm.model.Chr10.1706	tr|A0A1S3VDF7|A0A1S3VDF7_VIGRR	aquaporin TIP2-1-like		GO:0015267, GO:0016020, GO:0016021, GO:0055085
evm.model.Chr10.1705	tr|G7LFW9|G7LFW9_MEDTR	Transmembrane protein, putative		GO:0016020, GO:0016021
evm.model.Chr10.1704		Unknown protein
evm.model.Chr10.1703		Unknown protein
evm.model.Chr10.1702	tr|A0A0L9TB78|A0A0L9TB78_PHAAN	VHS domain-containing protein		GO:0005794, GO:0006886, GO:0030136, GO:0031410
evm.model.Chr10.1701	tr|A0A0S3SZU9|A0A0S3SZU9_PHAAN	LETM1 domain-containing protein		GO:0005743, GO:0016020, GO:0016021
evm.model.Chr10.1709	tr|A0A0B2P9I4|A0A0B2P9I4_GLYSO	Transcription factor bHLH68		GO:0005634, GO:0046983
evm.model.Chr10.1711	tr|A0A1S3V9Z4|A0A1S3V9Z4_VIGRR	protein NRT1/ PTR FAMILY 1.2		GO:0006857, GO:0016020, GO:0016021, GO:0022857, GO:0055085
evm.model.Chr10.1710	tr|B7FKR8|B7FKR8_MEDTR	Isochorismatase hydrolase family protein		GO:0016787
evm.model.Chr11.484	tr|A0A4D6LC93|A0A4D6LC93_VIGUN	3-hydroxybutyryl-CoA dehydrogenase		GO:0004300, GO:0006631, GO:0016491, GO:0016616, GO:0070403
evm.model.Chr11.485	tr|A0A3Q0ERW5|A0A3Q0ERW5_VIGRR	phytosulfokine receptor 2-like		GO:0000166, GO:0004672, GO:0005524, GO:0006468, GO:0016020, GO:0016021, GO:0016301, GO:0016310, GO:0016740
evm.model.Chr10.1718	tr|A0A1S3VDG5|A0A1S3VDG5_VIGRR	rop guanine nucleotide exchange factor 12-like		GO:0005085, GO:0050790
evm.model.Chr11.486		Unknown protein
evm.model.Chr10.1717	tr|A0A0B2P4M7|A0A0B2P4M7_GLYSO	Photosystem I reaction center subunit VI, chloroplastic		GO:0009507, GO:0009522, GO:0009535, GO:0009536, GO:0009538, GO:0015979, GO:0016020, GO:0016021
evm.model.Chr11.487	tr|A0A5P8TXJ3|A0A5P8TXJ3_PHAAN	Cytochrome P450 72A694		GO:0004497, GO:0005506, GO:0016020, GO:0016021, GO:0016491, GO:0016705, GO:0020037, GO:0046872
evm.model.Chr10.1716	tr|A0A4D6MN25|A0A4D6MN25_VIGUN	Homeobox-leucine zipper protein		GO:0000981, GO:0003677, GO:0005634, GO:0006355, GO:0006357, GO:0008289
evm.model.Chr11.488	tr|A0A5P8TXJ3|A0A5P8TXJ3_PHAAN	Cytochrome P450 72A694		GO:0004497, GO:0005506, GO:0016020, GO:0016021, GO:0016491, GO:0016705, GO:0020037, GO:0046872
evm.model.Chr10.1715	tr|A0A1S3V9Y0|A0A1S3V9Y0_VIGRR	protein CURVATURE THYLAKOID 1C, chloroplastic		GO:0009507, GO:0009535, GO:0009579, GO:0016020, GO:0016021
evm.model.Chr11.489	tr|A0A1S3TK68|A0A1S3TK68_VIGRR	ATP-dependent zinc metalloprotease FTSH 10, mitochondrial		GO:0000166, GO:0004176, GO:0004222, GO:0005524, GO:0006508, GO:0008233, GO:0008237, GO:0008270, GO:0016020, GO:0016021, GO:0016787
evm.model.Chr10.1714	tr|A0A0S3SZZ7|A0A0S3SZZ7_PHAAN	MFS domain-containing protein		GO:0016020, GO:0016021, GO:0022857, GO:0055085
evm.model.Chr10.1713	tr|V7AU00|V7AU00_PHAVU	RuvB-like helicase		GO:0000166, GO:0003678, GO:0004386, GO:0005524, GO:0005634, GO:0016787, GO:0032508, GO:0043139
evm.model.Chr10.1712	tr|A0A4D6MQ46|A0A4D6MQ46_VIGUN	4HBT domain-containing protein		GO:0047617
evm.model.Chr06.2036.1.62122c03	tr|A0A0S3S2L1|A0A0S3S2L1_PHAAN	Allantoinase		GO:0000256, GO:0004038, GO:0008270, GO:0016020, GO:0016021, GO:0016787, GO:0016810, GO:0050897
evm.model.Chr11.480		Unknown protein
evm.model.Chr11.481	tr|A0A4D6LCG6|A0A4D6LCG6_VIGUN	Carboxypeptidase		GO:0004180, GO:0004185, GO:0005576, GO:0006508, GO:0008233, GO:0016787
evm.model.Chr11.482		Unknown protein
evm.model.Chr11.483	tr|A0A072TZG6|A0A072TZG6_MEDTR	Isoaspartyl peptidase/L-asparaginase		GO:0004298, GO:0006508, GO:0016787
evm.model.Scaffold375.1		Unknown protein
evm.model.Chr04.1829.1.62113173.1.62122c02	tr|A0A4D6M3P1|A0A4D6M3P1_VIGUN	Elongation factor P		GO:0003746, GO:0005737, GO:0006414, GO:0043043
evm.model.Chr10.1722		Unknown protein
evm.model.Chr10.1721	tr|G7JJF7|G7JJF7_MEDTR	D-glycerate dehydrogenase/hydroxypyruvate reductase		GO:0005829, GO:0016491, GO:0016616, GO:0016618, GO:0030267, GO:0051287
evm.model.Chr11.495		Unknown protein
evm.model.Chr11.496	sp|Q9SE96|GEML1_ARATH	GEM-like protein 1		GO:0005634, GO:0008150
evm.model.Chr10.1729	tr|A0A6J0NV85|A0A6J0NV85_RAPSA	tau-tubulin kinase 1-like		GO:0016301, GO:0016310
evm.model.Chr11.497	tr|A0A1S3TI79|A0A1S3TI79_VIGRR	protein LIGHT-DEPENDENT SHORT HYPOCOTYLS 10		GO:0005634
evm.model.Chr10.1728	tr|A0A1S3VCT6|A0A1S3VCT6_VIGRR	mitochondrial arginine transporter BAC2		GO:0016020, GO:0016021, GO:0055085
evm.model.Chr11.498	tr|A0A4D6N9J3|A0A4D6N9J3_VIGUN	Vesicle-associated membrane protein 7		GO:0016021, GO:0016192
evm.model.Chr10.1727	tr|A0A4D6MMQ1|A0A4D6MMQ1_VIGUN	Kinesin-like protein		GO:0000166, GO:0003774, GO:0003777, GO:0005524, GO:0005874, GO:0007018, GO:0008017, GO:1990939
evm.model.Chr11.499	tr|A0A4D6N1R9|A0A4D6N1R9_VIGUN	Transcription initiation factor TFIID subunit 8		GO:0003743, GO:0005634, GO:0005669, GO:0006413, GO:0046982
evm.model.Chr10.1726	tr|A0A371HPL8|A0A371HPL8_MUCPR	ATP-dependent DNA helicase DDX11		GO:0000166, GO:0003676, GO:0003677, GO:0003678, GO:0004386, GO:0005524, GO:0005634, GO:0006139, GO:0016787, GO:0016818, GO:0032508
evm.model.Chr10.1725	tr|A0A0B2SSH9|A0A0B2SSH9_GLYSO	Sorting nexin-16		GO:0006468, GO:0016020, GO:0016021, GO:0016740, GO:0035091, GO:0106310, GO:0106311
evm.model.Chr10.1724	tr|A0A0S3T0K6|A0A0S3T0K6_PHAAN	Protein kinase domain-containing protein		GO:0000166, GO:0004672, GO:0004674, GO:0005524, GO:0006468, GO:0016020, GO:0016021, GO:0016301, GO:0016310, GO:0016740
evm.model.Chr10.1723	tr|A0A444XCD2|A0A444XCD2_ARAHY	Ras-related protein		GO:0003924, GO:0005525
evm.model.Chr11.490	tr|A0A6J1IGL7|A0A6J1IGL7_CUCMA	cytochrome P450 CYP72A219-like		GO:0004497, GO:0005506, GO:0016020, GO:0016021, GO:0016491, GO:0016705, GO:0020037, GO:0046872
evm.model.Chr11.491	sp|P81898|PNAA_PRUDU	Peptide-N4-(N-acetyl-beta-glucosaminyl)asparagine amidase A		GO:0000224, GO:0016787
evm.model.Chr11.492	tr|A0A1S3VQV0|A0A1S3VQV0_VIGRR	rab3 GTPase-activating protein non-catalytic subunit		GO:0043087
evm.model.Chr11.493	tr|A0A4D6L5V2|A0A4D6L5V2_VIGUN	Poly(A)-specific ribonuclease		GO:0003676, GO:0004518, GO:0004527, GO:0004535, GO:0005634, GO:0005737, GO:0030014, GO:0090305, GO:0090503
evm.model.Chr11.494	tr|A0A1S3TI15|A0A1S3TI15_VIGRR	polynucleotide 3'-phosphatase ZDP isoform X3		GO:0003677, GO:0005634, GO:0008270, GO:0046872
evm.model.Chr10.1733		Unknown protein
evm.model.Chr10.1732	tr|G7JI77|G7JI77_MEDTR	Late embryogenesis abundant (LEA) hydroxyproline-rich glycoprotein family protein, putative		GO:0005886, GO:0016020, GO:0016021
evm.model.Chr10.1731	tr|A0A4D6MKI0|A0A4D6MKI0_VIGUN	Bile acid:Na+ symporter		GO:0015031
evm.model.Chr01.1565.1.62113176	tr|A0A4D6MC17|A0A4D6MC17_VIGUN	Serine/threonine protein phosphatase 2A regulatory subunit		GO:0000159, GO:0007165, GO:0019888, GO:0043666
evm.model.Chr10.1730	tr|A0A151S0A5|A0A151S0A5_CAJCA	Exosome complex exonuclease RRP43		GO:0004527, GO:0090305
evm.model.Chr11.462	tr|A0A1S3VNN1|A0A1S3VNN1_VIGRR	chromatin remodeling protein EBS		GO:0003682, GO:0006325, GO:0046872
evm.model.Chr11.463	tr|A0A1S3TL48|A0A1S3TL48_VIGRR	proton pump-interactor 1		GO:0016020, GO:0016021
evm.model.Chr11.464		Unknown protein
evm.model.Chr11.465		Unknown protein
evm.model.Chr11.466		Unknown protein
evm.model.Chr11.467	tr|A0A1S3TG69|A0A1S3TG69_VIGRR	beta-glucuronosyltransferase GlcAT14A		GO:0015020, GO:0016020, GO:0016021, GO:0016740, GO:0016757
evm.model.Chr11.468	tr|A0A445HQR4|A0A445HQR4_GLYSO	Protein SPA1-RELATED 3		GO:0004672, GO:0005524, GO:0006468, GO:0009640
evm.model.Chr11.469	tr|A0A0B2S9E1|A0A0B2S9E1_GLYSO	Dynamin-related protein 5A		GO:0005525, GO:0016787
evm.model.Chr11.460		Unknown protein
evm.model.Chr11.461	tr|A0A371G4W6|A0A371G4W6_MUCPR	Protein SAWADEE HOMEODOMAIN-like 2		GO:0003677, GO:0003682, GO:0005634
evm.model.Chr11.459		Unknown protein
evm.model.Chr11.474		Unknown protein
evm.model.Chr11.475	tr|A0A445F336|A0A445F336_GLYSO	LINE-1 retrotransposable element ORF2 protein
evm.model.Chr11.476	tr|A0A4D6LBZ7|A0A4D6LBZ7_VIGUN	VQ domain-containing protein		GO:0005634
evm.model.Chr11.477	tr|A0A1S3TI91|A0A1S3TI91_VIGRR	early nodulin-like protein 2		GO:0009055, GO:0022900
evm.model.Chr11.478		Unknown protein
evm.model.Chr11.479	tr|A0A5P8TY68|A0A5P8TY68_SOYBN	Cytochrome P450 72A141		GO:0004497, GO:0005506, GO:0016020, GO:0016021, GO:0016491, GO:0016705, GO:0020037, GO:0046872
evm.model.Chr11.470	tr|A0A371ID64|A0A371ID64_MUCPR	SUMO-activating enzyme subunit 1A		GO:0008641
evm.model.Chr11.471	tr|A0A061EV97|A0A061EV97_THECC	Tubulin folding cofactor B		GO:0005634, GO:0005737, GO:0005829, GO:0009524, GO:0009793, GO:0051301
evm.model.Chr11.472	tr|A0A0B2RHY7|A0A0B2RHY7_GLYSO	Xylosyltransferase 2		GO:0015020, GO:0016020, GO:0016740, GO:0016757, GO:0030158
evm.model.Chr11.440	tr|A0A5J5BST1|A0A5J5BST1_9ASTE	Cellulase		GO:0000272, GO:0004553, GO:0005975, GO:0008152, GO:0008810, GO:0016787, GO:0016798, GO:0030245
evm.model.Chr11.441	tr|A0A0S3S9R2|A0A0S3S9R2_PHAAN	Exonuclease domain-containing protein		GO:0003676
evm.model.Chr08.40.1.62113169	tr|C6TJ50|C6TJ50_SOYBN	F-box domain-containing protein
evm.model.Chr11.442	tr|V7AGH5|V7AGH5_PHAVU	RING-type domain-containing protein
evm.model.Chr11.443	tr|A0A4D6LFA9|A0A4D6LFA9_VIGUN	Homeobox-leucine zipper protein		GO:0000981, GO:0003677, GO:0005634, GO:0006355, GO:0006357
evm.model.Chr11.444		Unknown protein
evm.model.Chr11.445	tr|A0A1S3TJX4|A0A1S3TJX4_VIGRR	transcription factor TCP4-like		GO:0003700, GO:0006355
evm.model.Chr11.446	sp|Q9SF32|IQD1_ARATH	Protein IQ-DOMAIN 1		GO:0005515, GO:0005516, GO:0005634, GO:0005737, GO:0005856, GO:0005874, GO:0008017
evm.model.Chr03.2351.1.6211317c.1.62122c0a	tr|A0A371EET3|A0A371EET3_MUCPR	Formyltetrahydrofolate deformylase 1, mitochondrial		GO:0006189, GO:0006730, GO:0008864, GO:0009058, GO:0016742, GO:0016787
evm.model.Chr11.447	tr|K7LWF8|K7LWF8_SOYBN	SPOROCYTELESS-like EAR-containing protein		GO:0003700, GO:0006355
evm.model.Chr11.437		Unknown protein
evm.model.Chr11.438	tr|A0A371FCZ4|A0A371FCZ4_MUCPR	Solute carrier family 25 member 44		GO:0016020, GO:0016021
evm.model.Chr10.1868.1.62113172	tr|A0A4D6MN64|A0A4D6MN64_VIGUN	YTH domain-containing protein		GO:0003723
evm.model.Chr11.439		Unknown protein
evm.model.Chr11.451	tr|A0A4D6LDV7|A0A4D6LDV7_VIGUN	Protein N-terminal glutamine amidohydrolase		GO:0008418, GO:0016787, GO:0016811, GO:0070773
evm.model.Chr11.452	tr|A0A0S3S9J2|A0A0S3S9J2_PHAAN	Aminotran_1_2 domain-containing protein		GO:0003824, GO:0006520, GO:0008483, GO:0009058, GO:0030170
evm.model.Chr11.453		Unknown protein
evm.model.Chr11.455	tr|A0A4D6LDB4|A0A4D6LDB4_VIGUN	Thioredoxin 1		GO:0006662, GO:0015035
evm.model.Chr11.456	tr|A0A0S3S9I6|A0A0S3S9I6_PHAAN	RING-type domain-containing protein		GO:0016020, GO:0016021, GO:0046872
evm.model.Chr11.457	tr|A0A1S3TGR5|A0A1S3TGR5_VIGRR	3-deoxy-manno-octulosonate cytidylyltransferase, mitochondrial		GO:0008690, GO:0016020, GO:0016021, GO:0016740, GO:0016779
evm.model.Chr11.458	tr|A0A1S3VAI3|A0A1S3VAI3_VIGRR	protein trichome birefringence-like 25		GO:0016020, GO:0016021
evm.model.Chr01.2179.1.6211317a	tr|A0A4D6MBB2|A0A4D6MBB2_VIGUN	Mannosyl-glycoprotein endo-beta-N-acetylglucosaminidase		GO:0005737, GO:0005829, GO:0008152, GO:0016787, GO:0016798, GO:0033925
evm.model.Chr11.450	tr|A0A1S3VNN1|A0A1S3VNN1_VIGRR	chromatin remodeling protein EBS		GO:0003682, GO:0006325, GO:0046872
evm.model.Chr11.448		Unknown protein
evm.model.Chr11.449		Unknown protein
evm.model.Chr11.420	tr|A0A4D6LFU8|A0A4D6LFU8_VIGUN	Diacylglycerol kinase		GO:0000166, GO:0003951, GO:0004143, GO:0005524, GO:0006952, GO:0007165, GO:0007205, GO:0016301, GO:0016310, GO:0016740
evm.model.Chr11.421	tr|A0A4D6LFL2|A0A4D6LFL2_VIGUN	Ubiquitin carboxyl-terminal hydrolase		GO:0004843, GO:0006508, GO:0006511, GO:0008233, GO:0008234, GO:0008270, GO:0016579, GO:0016787, GO:0046872
evm.model.Chr11.422	tr|A0A4D6LF61|A0A4D6LF61_VIGUN	Receptor-like serine/threonine-protein kinase		GO:0000166, GO:0004672, GO:0004674, GO:0005524, GO:0006468, GO:0016020, GO:0016021, GO:0016301, GO:0016310, GO:0016740, GO:0048544, GO:0106310, GO:0106311
evm.model.Chr11.423	tr|A0A1S3TJ62|A0A1S3TJ62_VIGRR	E3 ubiquitin-protein ligase At3g02290-like isoform X1
evm.model.Chr11.424		Unknown protein
evm.model.Chr11.425		Unknown protein
evm.model.Chr11.415		Unknown protein
evm.model.Chr11.416	tr|A0A4D6LF89|A0A4D6LF89_VIGUN	Protein phosphatase		GO:0004722, GO:0006470, GO:0016791
evm.model.Chr11.417	tr|A0A4D6LF80|A0A4D6LF80_VIGUN	Squamosa promoter-binding protein		GO:0003677, GO:0003700, GO:0005634, GO:0006355, GO:0009908, GO:0046872
evm.model.Chr11.418	tr|A0A445HQH0|A0A445HQH0_GLYSO	Pentatricopeptide repeat-containing protein		GO:0008270
evm.model.Chr11.419	tr|A0A4D6LG36|A0A4D6LG36_VIGUN	Chlorophyll a-b binding protein, chloroplastic		GO:0009507, GO:0009522, GO:0009523, GO:0009535, GO:0009536, GO:0009579, GO:0009765, GO:0015979, GO:0016020, GO:0016168, GO:0018298, GO:0046872
evm.model.Chr11.430	tr|A0A4D6LFM9|A0A4D6LFM9_VIGUN	Receptor-like serine/threonine-protein kinase		GO:0000166, GO:0004672, GO:0004674, GO:0005524, GO:0006468, GO:0016020, GO:0016021, GO:0016301, GO:0016310, GO:0016740, GO:0048544, GO:0106310, GO:0106311
evm.model.Chr11.431	tr|A0A4D6LF76|A0A4D6LF76_VIGUN	Receptor-like serine/threonine-protein kinase		GO:0000166, GO:0004672, GO:0004674, GO:0005524, GO:0006468, GO:0016020, GO:0016021, GO:0016301, GO:0016310, GO:0016740, GO:0048544, GO:0106310, GO:0106311
evm.model.Chr03.2458.1.6211317c	tr|A0A4D6KU21|A0A4D6KU21_VIGUN	Midasin		GO:0016020, GO:0016021
evm.model.Chr11.432	tr|A0A4D6LFL9|A0A4D6LFL9_VIGUN	Beta-glucosidase		GO:0004553, GO:0005576, GO:0005975, GO:0008152, GO:0016787, GO:0016798
evm.model.Chr11.433	tr|C6T1A9|C6T1A9_SOYBN	RING-type domain-containing protein
evm.model.Chr11.434	tr|A0A4D6LFA2|A0A4D6LFA2_VIGUN	Beta-glucosidase		GO:0004553, GO:0005576, GO:0005975, GO:0008152, GO:0016787, GO:0016798
evm.model.Chr11.435		Unknown protein
evm.model.Chr11.436	tr|A0A1S3UYY1|A0A1S3UYY1_VIGRR	NADH dehydrogenase (Ubiquinone) complex I, assembly factor 6
evm.model.Chr11.426		Unknown protein
evm.model.Chr11.427		Unknown protein
evm.model.Chr11.428		Unknown protein
evm.model.Chr11.429	tr|V7AJM7|V7AJM7_PHAVU	RING-type domain-containing protein		GO:0008270
evm.model.Chr11.400		Unknown protein
evm.model.Chr11.401	tr|A0A1S3TA34|A0A1S3TA34_VIGRR	receptor-like protein kinase		GO:0000166, GO:0004672, GO:0005524, GO:0006468, GO:0016020, GO:0016021, GO:0016301, GO:0016310, GO:0016740
evm.model.Chr11.402	tr|A0A2K3PIY3|A0A2K3PIY3_TRIPR	NHL domain-containing protein
evm.model.Chr11.403	tr|A0A4D6LFH7|A0A4D6LFH7_VIGUN	Protein transport protein SEC61 subunit alpha		GO:0009535, GO:0015031, GO:0016020, GO:0016021
evm.model.Chr05.2379.1.62113179	tr|A0A371EMD0|A0A371EMD0_MUCPR	Enoyl-[acyl-carrier-protein] reductase, mitochondrial		GO:0016491
evm.model.Chr11.410		Unknown protein
evm.model.Chr11.411	tr|A0A2I4GZ56|A0A2I4GZ56_JUGRE	anaphase-promoting complex subunit 6		GO:0005680, GO:0005737, GO:0007091, GO:0010087, GO:0016567, GO:0031145, GO:0032875, GO:0045842, GO:0051301
evm.model.Chr11.412	tr|A0A1S3TI08|A0A1S3TI08_VIGRR	Receptor-like serine/threonine-protein kinase		GO:0000166, GO:0004672, GO:0004674, GO:0005524, GO:0006468, GO:0016020, GO:0016021, GO:0016301, GO:0016310, GO:0016740, GO:0030246, GO:0048544, GO:0106310, GO:0106311
evm.model.Chr11.413	tr|A0A1S3W0U1|A0A1S3W0U1_VIGRR	SART-1 family protein DOT2		GO:0000398, GO:0005634
evm.model.Chr11.414	sp|K4PW38|RSS3_ORYSJ	Protein RICE SALT SENSITIVE 3		GO:0005634, GO:0005737
evm.model.Chr11.404	tr|A0A1S3T901|A0A1S3T901_VIGRR	cytochrome P450 72A15-like		GO:0004497, GO:0005506, GO:0016491, GO:0016705, GO:0020037, GO:0046872
evm.model.Chr11.405		Unknown protein
evm.model.Chr11.406		Unknown protein
evm.model.Chr11.407	tr|A0A1S3T901|A0A1S3T901_VIGRR	cytochrome P450 72A15-like		GO:0004497, GO:0005506, GO:0016491, GO:0016705, GO:0020037, GO:0046872
evm.model.Chr11.408	tr|A0A0S3S9E2|A0A0S3S9E2_PHAAN	DUF641 domain-containing protein		GO:0009639, GO:0009959
evm.model.Chr11.409	tr|A0A4D6LF57|A0A4D6LF57_VIGUN	Structure-specific endonuclease subunit SLX1		GO:0004519, GO:0090305
evm.model.Chr08.2	tr|A0A0S3RNL8|A0A0S3RNL8_PHAAN	Protein kinase domain-containing protein		GO:0000166, GO:0004672, GO:0005524, GO:0006468, GO:0016020, GO:0016021, GO:0016301, GO:0016310, GO:0016740, GO:0030247
evm.model.Chr08.3	tr|A0A0S3RNH0|A0A0S3RNH0_PHAAN	Protein kinase domain-containing protein		GO:0000166, GO:0004672, GO:0005524, GO:0006468, GO:0016020, GO:0016021, GO:0030247
evm.model.Chr08.1		Unknown protein
evm.model.Chr08.6	tr|A0A4D6LGC6|A0A4D6LGC6_VIGUN	26S proteasome non-ATPase regulatory subunit 2 homolog		GO:0000502, GO:0008540, GO:0030163, GO:0030234, GO:0042176, GO:0050790
evm.model.Chr08.7	tr|A0A0S3RNL8|A0A0S3RNL8_PHAAN	Protein kinase domain-containing protein		GO:0000166, GO:0004672, GO:0005524, GO:0006468, GO:0016020, GO:0016021, GO:0016301, GO:0016310, GO:0016740, GO:0030247
evm.model.Chr08.4	tr|A0A0L9V0P6|A0A0L9V0P6_PHAAN	GUB_WAK_bind domain-containing protein		GO:0016020, GO:0016021, GO:0030247
evm.model.Chr08.5	tr|A0A0S3RNH0|A0A0S3RNH0_PHAAN	Protein kinase domain-containing protein		GO:0000166, GO:0004672, GO:0005524, GO:0006468, GO:0016020, GO:0016021, GO:0030247
evm.model.Chr07.1330.1.62113177	tr|A0A1S3V8Z3|A0A1S3V8Z3_VIGRR	heavy metal-associated isoprenylated plant protein 34		GO:0046872
evm.model.Chr08.8	tr|A0A0L9V0P6|A0A0L9V0P6_PHAAN	GUB_WAK_bind domain-containing protein		GO:0016020, GO:0016021, GO:0030247
evm.model.Chr08.9	tr|A0A0S3RNJ7|A0A0S3RNJ7_PHAAN	Protein kinase domain-containing protein		GO:0000166, GO:0004672, GO:0005524, GO:0006468, GO:0016020, GO:0016021, GO:0030247
evm.model.Chr04.568.1.6211316b	tr|A0A1S3VXU2|A0A1S3VXU2_VIGRR	protein furry homolog isoform X1		GO:0000902
evm.model.Chr05.14.1.62113169	sp|Q9SEE4|PIRL_SOLLC	Pirin-like protein		GO:0005634
evm.model.Chr01.903.1.6211316f	tr|V7CV18|V7CV18_PHAVU	HRDC domain-containing protein		GO:0000166, GO:0000176, GO:0003676, GO:0006139, GO:0006396, GO:0008408, GO:0044237, GO:0090305
evm.model.Chr10.1827.1.62113172	tr|A0A4D6MKS0|A0A4D6MKS0_VIGUN	Sister chromatid cohesion protein PDS5		GO:0005634, GO:0007049, GO:0007064, GO:0051301
evm.model.Chr05.1591		Unknown protein
evm.model.Chr05.1590		Unknown protein
evm.model.Chr05.1593	tr|A0A4D6LJH4|A0A4D6LJH4_VIGUN	4-coumarate--CoA ligase		GO:0016874
evm.model.Chr05.1592	tr|A0A4D6NEJ7|A0A4D6NEJ7_VIGUN	Glycine dehydrogenase		GO:0016020, GO:0016021, GO:0055085
evm.model.Chr05.1595		Unknown protein
evm.model.Chr05.1594	tr|A0A4D6N8Y7|A0A4D6N8Y7_VIGUN	Beta-glucosidase		GO:0004553, GO:0005975
evm.model.Chr05.1597		Unknown protein
evm.model.Chr05.1596	tr|A0A0S3RPM8|A0A0S3RPM8_PHAAN	GH10 domain-containing protein		GO:0004553, GO:0005975, GO:0016787, GO:0016798
evm.model.Chr05.1599	tr|A0A4D6NCS9|A0A4D6NCS9_VIGUN	CYSTM domain-containing protein		GO:0016020, GO:0016021
evm.model.Chr05.1598	tr|A0A4D6NDU1|A0A4D6NDU1_VIGUN	Protein-synthesizing GTPase		GO:0000049, GO:0000166, GO:0003743, GO:0003924, GO:0005525, GO:0006413, GO:0016787
evm.model.Chr06.1807.1.62113174	tr|G7ISH3|G7ISH3_MEDTR	Chromatin remodeling factor, putative		GO:0000166, GO:0003676, GO:0003677, GO:0004683, GO:0005524, GO:0005634, GO:0006338, GO:0006468, GO:0008094, GO:0016301, GO:0016310, GO:0016584, GO:0016740, GO:0016787, GO:0016818, GO:0031491, GO:0043044, GO:0070615
evm.model.Chr11.1189.1.6211316e	tr|A0A445I2A9|A0A445I2A9_GLYSO	Transcription factor E2FB		GO:0000978, GO:0003677, GO:0005634, GO:0005667, GO:0006355, GO:0006357, GO:0007049, GO:0046983
evm.model.Chr08.1022.1.62113173	tr|A0A4D6MJ98|A0A4D6MJ98_VIGUN	GlcNAc kinase		GO:0016301, GO:0016310, GO:0045127, GO:0046835
evm.model.Chr03.1680.1.6211317a	tr|A0A4D6KUZ2|A0A4D6KUZ2_VIGUN	Mannosyltransferase		GO:0000026, GO:0004376, GO:0005783, GO:0005789, GO:0006506, GO:0016020, GO:0016021, GO:0016740, GO:0016757, GO:0097502
evm.model.Chr10.67.1.62113169	tr|A0A371HJZ0|A0A371HJZ0_MUCPR	TATA-binding protein-associated factor BTAF1		GO:0000166, GO:0005524, GO:0005634, GO:0070615
evm.model.Chr10.1659	tr|A0A0R0IY34|A0A0R0IY34_SOYBN	RWD domain-containing protein		GO:0002181, GO:0005844
evm.model.Chr10.1658	tr|A0A1S3VD61|A0A1S3VD61_VIGRR	NADP-specific glutamate dehydrogenase		GO:0006520, GO:0016491
evm.model.Chr10.1657	tr|A0A1S3VD61|A0A1S3VD61_VIGRR	NADP-specific glutamate dehydrogenase		GO:0006520, GO:0016491
evm.model.Chr05.1524	tr|A0A3Q0EQF4|A0A3Q0EQF4_VIGRR	zinc finger protein ZAT9		GO:0006355
evm.model.Chr05.1523	tr|A0A4D6NCY4|A0A4D6NCY4_VIGUN	Transcription elongation factor SPT6		GO:0003746, GO:0006414, GO:0032968
evm.model.Chr05.1526	tr|A0A4D6NBV0|A0A4D6NBV0_VIGUN	Protein prenyltransferase alpha subunit repeat containing protein 1		GO:0016740
evm.model.Chr05.1525	tr|A0A3Q0EQF4|A0A3Q0EQF4_VIGRR	zinc finger protein ZAT9		GO:0006355
evm.model.Chr05.1528	tr|A0A4D6NAP9|A0A4D6NAP9_VIGUN	Arabinose-5-phosphate isomerase		GO:0016853, GO:0097367, GO:1901135
evm.model.Chr05.1527	tr|A0A4D6NCX4|A0A4D6NCX4_VIGUN	CASP-like protein		GO:0005886, GO:0016020, GO:0016021
evm.model.Chr05.1529	tr|A0A072TH20|A0A072TH20_MEDTR	Expansin-like protein B1		GO:0005576, GO:0019953
evm.model.Chr10.1667	tr|V7APT7|V7APT7_PHAVU	Protein kinase domain-containing protein		GO:0000166, GO:0004672, GO:0004674, GO:0005524, GO:0006468, GO:0016020, GO:0016021, GO:0016301, GO:0016310, GO:0016740
evm.model.Chr10.1666	tr|A0A1S3VAG3|A0A1S3VAG3_VIGRR	transcription factor bHLH87-like		GO:0005634, GO:0046983
evm.model.Chr10.1664	tr|A0A2K3MN76|A0A2K3MN76_TRIPR	Core-2 i-branching beta-n-acetylglucosaminyltransferase family protein		GO:0016020, GO:0016021, GO:0016740, GO:0016757
evm.model.Chr10.1663	tr|A0A445JH80|A0A445JH80_GLYSO	IAA-amino acid hydrolase ILR1-like 4		GO:0016787
evm.model.Chr05.1520		Unknown protein
evm.model.Chr10.1662	tr|A0A371HGG3|A0A371HGG3_MUCPR	Anoctamin-like protein		GO:0016020, GO:0016021
evm.model.Chr10.1661	tr|A0A1S3V9X3|A0A1S3V9X3_VIGRR	60S ribosomal protein L28-2		GO:0003735, GO:0005840, GO:0006412
evm.model.Chr05.1522	tr|A0A4D6N978|A0A4D6N978_VIGUN	Rab family		GO:0003924, GO:0005525
evm.model.Chr10.1660	tr|A0A4D6MNF0|A0A4D6MNF0_VIGUN	PWWP domain-containing protein
evm.model.Chr05.1521	tr|A0A4D6NCB1|A0A4D6NCB1_VIGUN	Polygalacturonase		GO:0004650, GO:0005618, GO:0005975, GO:0008152, GO:0016787, GO:0016798
evm.model.Chr09.1873.1.6211317a	tr|A0A1S3TY08|A0A1S3TY08_VIGRR	argininosuccinate lyase, chloroplastic		GO:0003824, GO:0004056, GO:0016829, GO:0042450
evm.model.Chr10.1668	tr|V7APL5|V7APL5_PHAVU	Protein kinase domain-containing protein		GO:0000166, GO:0004672, GO:0004674, GO:0005524, GO:0006468, GO:0016020, GO:0016021, GO:0016301, GO:0016310, GO:0016740
evm.model.Chr05.1509	tr|A0A4D6NAU1|A0A4D6NAU1_VIGUN	Cytochrome P450		GO:0005506, GO:0016705, GO:0020037
evm.model.Chr10.1670	tr|A0A4D6MLF1|A0A4D6MLF1_VIGUN	Mediator of RNA polymerase II transcription subunit 6		GO:0003712, GO:0005634, GO:0006357, GO:0016592
evm.model.Chr05.1513	tr|A0A445IU28|A0A445IU28_GLYSO	Hippocampus abundant transcript 1 protein		GO:0016020, GO:0016021, GO:0022857, GO:0055085
evm.model.Chr05.1512	tr|A0A0S3RVI7|A0A0S3RVI7_PHAAN	DUF641 domain-containing protein		GO:0009639, GO:0009959
evm.model.Chr05.1515	tr|A0A0S3RVS6|A0A0S3RVS6_PHAAN	U6 snRNA phosphodiesterase		GO:0000175, GO:0004518, GO:0005634, GO:0016787, GO:0034477, GO:0090305, GO:0090503, GO:1990838
evm.model.Chr05.1514	tr|A0A4D6NES7|A0A4D6NES7_VIGUN	Protein kinase domain-containing protein		GO:0004672, GO:0005524, GO:0006468
evm.model.Chr05.1517		Unknown protein
evm.model.Chr05.1516	tr|A0A4D6N9K1|A0A4D6N9K1_VIGUN	U6 snRNA phosphodiesterase		GO:0000175, GO:0004518, GO:0005634, GO:0016787, GO:0034477, GO:0090305, GO:0090503, GO:1990838
evm.model.Chr05.1519	tr|A0A151QTT2|A0A151QTT2_CAJCA	Retrotrans_gag domain-containing protein		GO:0016020, GO:0016021
evm.model.Chr05.1518	tr|A0A1S3W0Q2|A0A1S3W0Q2_VIGRR	scarecrow-like protein 22		GO:0005634
evm.model.Chr10.1678	tr|T2DP80|T2DP80_PHAVU	Stem 28 kDa glycoprotein		GO:0045735
evm.model.Chr10.1677		Unknown protein
evm.model.Chr10.1676	tr|A0A1S3VCT7|A0A1S3VCT7_VIGRR	stem 28 kDa glycoprotein-like		GO:0003993, GO:0016311, GO:0045735
evm.model.Chr10.1675	tr|A0A4D6ML50|A0A4D6ML50_VIGUN	Alpha-MPP		GO:0005739, GO:0005743, GO:0005759, GO:0006508, GO:0006627, GO:0016020, GO:0046872
evm.model.Chr10.1674	tr|V7AQL2|V7AQL2_PHAVU	RECA_2 domain-containing protein		GO:0003677, GO:0003684, GO:0005524, GO:0006281, GO:0008094, GO:0016787, GO:0046872
evm.model.Chr10.1673	tr|A0A1S3VA59|A0A1S3VA59_VIGRR	protein CHUP1, chloroplastic		GO:0016020, GO:0016021
evm.model.Chr10.1672	tr|A0A1S3VA43|A0A1S3VA43_VIGRR	GDSL esterase/lipase APG		GO:0016788
evm.model.Chr05.1511		Unknown protein
evm.model.Chr10.1671	tr|A0A4D6MQV8|A0A4D6MQV8_VIGUN	Inositol oxygenase		GO:0005506, GO:0005737, GO:0016491, GO:0016788, GO:0019310, GO:0019853, GO:0046872, GO:0050113
evm.model.Chr05.1510	tr|A0A4D6L3S8|A0A4D6L3S8_VIGUN	DNA-directed DNA polymerase		GO:0003677, GO:0003824, GO:0003887, GO:0006261, GO:0016020, GO:0016021, GO:0071897
evm.model.Chr10.1679	tr|A0A1S3VCC3|A0A1S3VCC3_VIGRR	stem 28 kDa glycoprotein		GO:0045735
evm.model.Chr10.1681	tr|A0A1S3VCE4|A0A1S3VCE4_VIGRR	stem 28 kDa glycoprotein		GO:0003993, GO:0016311, GO:0045735
evm.model.Chr05.1546	tr|I1N743|I1N743_SOYBN	F-box domain-containing protein		GO:0019005, GO:0031146
evm.model.Chr05.2778.1.6211317b	tr|A0A1S3U1P9|A0A1S3U1P9_VIGRR	ribonuclease 3-like protein 1 isoform X2		GO:0003723
evm.model.Chr10.1680		Unknown protein
evm.model.Chr05.1545	tr|A0A4D6NAK7|A0A4D6NAK7_VIGUN	Germin-like protein		GO:0005576, GO:0005618, GO:0030145, GO:0046872, GO:0048046
evm.model.Chr05.1548	tr|A0A1S3W0L9|A0A1S3W0L9_VIGRR	titin homolog isoform X4
evm.model.Chr05.1547	tr|A0A4D6KV39|A0A4D6KV39_VIGUN	Sucrose-phosphate synthase		GO:0005985, GO:0005986, GO:0016157, GO:0016740, GO:0016757, GO:0046524
evm.model.Chr05.1549	tr|A0A4D6NAK7|A0A4D6NAK7_VIGUN	Germin-like protein		GO:0005576, GO:0005618, GO:0030145, GO:0046872, GO:0048046
evm.model.Chr10.1689	tr|A0A4D6MLT6|A0A4D6MLT6_VIGUN	RNA polymerase II-associated factor 1		GO:0005634, GO:0006368, GO:0016570, GO:0016593
evm.model.Chr10.1688	tr|A0A2Z6M1R8|A0A2Z6M1R8_TRISU	Ig-like domain-containing protein
evm.model.Chr10.1687	tr|A0A444XD11|A0A444XD11_ARAHY	LysM domain receptor-like kinase		GO:0000166, GO:0004672, GO:0004674, GO:0005524, GO:0005886, GO:0006468, GO:0016020, GO:0016021, GO:0016301, GO:0016310, GO:0016740
evm.model.Chr05.1540	sp|Q8L8Q3|LBD25_ARATH	LOB domain-containing protein 25		GO:0008150
evm.model.Chr10.1686	tr|A0A4D6ML60|A0A4D6ML60_VIGUN	Auxin-induced protein		GO:0005634, GO:0006355, GO:0009734
evm.model.Chr10.1685	tr|A0A4D6MQB0|A0A4D6MQB0_VIGUN	Phosphotransferase		GO:0000166, GO:0001678, GO:0004396, GO:0005524, GO:0005536, GO:0005975, GO:0006096, GO:0016301, GO:0016310, GO:0016740, GO:0016773, GO:0019318, GO:0046835
evm.model.Chr05.1542	tr|A0A1S3V4U7|A0A1S3V4U7_VIGRR	Pescadillo homolog		GO:0000463, GO:0000466, GO:0003729, GO:0005634, GO:0005654, GO:0005730, GO:0006364, GO:0030687, GO:0042254, GO:0042273, GO:0043021, GO:2000232
evm.model.Chr10.1684	tr|A0A3Q0FIG4|A0A3Q0FIG4_VIGRR	Poly(A) polymerase		GO:0000166, GO:0003723, GO:0004652, GO:0005524, GO:0005634, GO:0006397, GO:0016740, GO:0016779, GO:0031123, GO:0043631, GO:0046872
evm.model.Chr05.1541		Unknown protein
evm.model.Chr10.1683	tr|G7LGP8|G7LGP8_MEDTR	IQ calmodulin-binding motif protein		GO:0005516, GO:0016787
evm.model.Chr05.1544		Unknown protein
evm.model.Chr10.1682	tr|A0A1S3VCF8|A0A1S3VCF8_VIGRR	stem 28 kDa glycoprotein		GO:0003993, GO:0016311, GO:0045735
evm.model.Chr05.1543	tr|A0A4D6N923|A0A4D6N923_VIGUN	Pescadillo		GO:0005634, GO:0005730, GO:0006364, GO:0042254
evm.model.Chr10.1692	tr|A0A2K3NA45|A0A2K3NA45_TRIPR	1-aminocyclopropane-1-carboxylate oxidase		GO:0016491
evm.model.Chr05.1535	tr|A0A4D6N9F1|A0A4D6N9F1_VIGUN	Cyclin		GO:0000079, GO:0019901
evm.model.Chr10.1691	tr|A0A444XCP3|A0A444XCP3_ARAHY	ABC transporter G family member		GO:0000166, GO:0005524, GO:0016020, GO:0016021, GO:0042626, GO:0055085
evm.model.Chr05.1534	tr|A0A4D6M054|A0A4D6M054_VIGUN	Trehalose-phosphatase		GO:0003824, GO:0005992
evm.model.Chr10.1690	tr|A0A444XCM8|A0A444XCM8_ARAHY	Histidine-containing phosphotransfer protein		GO:0000160, GO:0005829, GO:0009736
evm.model.Chr05.1537	tr|A0A151RAT6|A0A151RAT6_CAJCA	Transcription factor UNE10		GO:0005634, GO:0046983
evm.model.Chr05.1536		Unknown protein
evm.model.Chr05.1539	tr|A0A4D6NEL9|A0A4D6NEL9_VIGUN	Oleosin		GO:0005811, GO:0012511, GO:0016020, GO:0016021
evm.model.Chr05.1538	tr|C6TM83|C6TM83_SOYBN	WD_REPEATS_REGION domain-containing protein		GO:0003682, GO:0042800, GO:0048188, GO:0080182
evm.model.Chr10.1699	tr|A0A444XCG6|A0A444XCG6_ARAHY	Early nodulin-like protein		GO:0009055, GO:0016020, GO:0016021, GO:0022900
evm.model.Chr10.1698	tr|A0A4D6MML4|A0A4D6MML4_VIGUN	GATA transcription factor		GO:0003677, GO:0005634, GO:0006355, GO:0008270, GO:0043565, GO:0045893, GO:0046872
evm.model.Chr10.1696	AT1G79770.1	Protein of unknown function (DUF1677)
evm.model.Chr05.1531		Unknown protein
evm.model.Chr10.1695	tr|G7II07|G7II07_MEDTR	Avr9/Cf-9 rapidly elicited protein
evm.model.Chr05.1530		Unknown protein
evm.model.Chr10.1694	tr|A0A0S3SZY0|A0A0S3SZY0_PHAAN	Protein kinase domain-containing protein		GO:0000166, GO:0004672, GO:0005524, GO:0006468, GO:0016301, GO:0016310, GO:0016740
evm.model.Chr05.1533	tr|A0A392MYG9|A0A392MYG9_9FABA	ABC transporter B family member		GO:0000166, GO:0005524, GO:0016020, GO:0016021, GO:0042626, GO:0055085
evm.model.Chr05.1532	tr|A0A6P6A3J1|A0A6P6A3J1_DURZI	delta-like protein 1		GO:0016020, GO:0016021
evm.model.Chr10.1619	tr|A0A5B6WBV3|A0A5B6WBV3_9ROSI	Epidermal patterning factor-like protein 3
evm.model.Chr10.1618	tr|A0A4D6MQP9|A0A4D6MQP9_VIGUN	Epidermal patterning factor-like protein		GO:0005576, GO:0007275, GO:0010052, GO:0010374
evm.model.Chr10.1617	tr|A0A4D6ML98|A0A4D6ML98_VIGUN	Coatomer subunit zeta		GO:0000139, GO:0005737, GO:0005794, GO:0006890, GO:0015031, GO:0016020, GO:0016192, GO:0030126, GO:0030663, GO:0031410
evm.model.Chr10.1616	tr|A0A444XD38|A0A444XD38_ARAHY	ABC transporter C family member		GO:0000166, GO:0005524, GO:0016020, GO:0016021, GO:0042626, GO:0055085
evm.model.Chr10.1615	tr|G7LI62|G7LI62_MEDTR	Disease resistance protein (TIR-NBS-LRR class)		GO:0006952, GO:0007165, GO:0016787, GO:0043531
evm.model.Chr10.1614	tr|A0A4D6MN99|A0A4D6MN99_VIGUN	Disease resistance protein RPM1		GO:0006952, GO:0007165, GO:0016787, GO:0043531
evm.model.Chr05.1568	tr|A0A1S3W023|A0A1S3W023_VIGRR	Glutamate receptor		GO:0006811, GO:0015276, GO:0016020, GO:0016021, GO:0034220
evm.model.Chr05.1567	tr|A0A151RD96|A0A151RD96_CAJCA	Kelch repeat-containing protein family		GO:0016020, GO:0016021
evm.model.Chr05.1569	tr|A0A4D6LL60|A0A4D6LL60_VIGUN	50S ribosomal protein L9, chloroplastic		GO:0003735, GO:0005840, GO:0006412
evm.model.Chr10.1623	tr|A0A445JGW4|A0A445JGW4_GLYSO	50S ribosomal protein L34		GO:0003735, GO:0005840, GO:0006412
evm.model.Chr05.1560	tr|A0A4D6NA24|A0A4D6NA24_VIGUN	Nuclear GTP-binding protein
evm.model.Chr10.1622	tr|A0A1S3VAG4|A0A1S3VAG4_VIGRR	transcription factor MYB26		GO:0005634
evm.model.Chr10.1621	tr|A0A1S3VCG7|A0A1S3VCG7_VIGRR	protein IQ-DOMAIN 1		GO:0005516
evm.model.Chr05.1562	tr|A0A4D6NES4|A0A4D6NES4_VIGUN	TLC domain-containing protein		GO:0016020, GO:0016021
evm.model.Chr10.1620	tr|A0A6B9V782|A0A6B9V782_ARAHY	IQ domain-containing protein		GO:0005634
evm.model.Chr05.1561	tr|A0A4D6LHV0|A0A4D6LHV0_VIGUN	Beta-galactosidase		GO:0004553, GO:0004565, GO:0005576, GO:0005975, GO:0008152, GO:0016020, GO:0016021, GO:0016787, GO:0016798, GO:0030246, GO:0048046
evm.model.Chr05.1564	sp|Q9LK27|GTE8_ARATH	Transcription factor GTE8		GO:0005634, GO:0009507
evm.model.Chr05.1563		Unknown protein
evm.model.Chr05.1566	sp|Q9LK27|GTE8_ARATH	Transcription factor GTE8		GO:0005634, GO:0009507
evm.model.Chr05.1565	sp|Q9LK27|GTE8_ARATH	Transcription factor GTE8		GO:0005634, GO:0009507
evm.model.Chr10.1629	tr|A0A1S3VFA5|A0A1S3VFA5_VIGRR	protein indeterminate-domain 7		GO:0046872
evm.model.Chr10.1628	tr|G7LHH5|G7LHH5_MEDTR	Metallo-hydrolase/oxidoreductase superfamily protein		GO:0016787, GO:0103043
evm.model.Chr10.1627	sp|Q9T0F1|FB226_ARATH	F-box protein At4g09920		GO:0008150
evm.model.Chr10.1626	tr|A0A1S3VC48|A0A1S3VC48_VIGRR	beta-fructofuranosidase, cell wall isozyme		GO:0004553, GO:0005975, GO:0008152, GO:0016787, GO:0016798
evm.model.Chr10.1625	sp|F4IFD0|MAIL2_ARATH	Protein MAIN-LIKE 2		GO:0005634, GO:0008150, GO:0008483, GO:0016740
evm.model.Chr10.1624	tr|A0A4D6MQZ2|A0A4D6MQZ2_VIGUN	5'-nucleotidase		GO:0000166, GO:0005737, GO:0008252, GO:0008253, GO:0016311, GO:0016787, GO:0046872
evm.model.Chr05.1557	tr|A0A444XD11|A0A444XD11_ARAHY	LysM domain receptor-like kinase		GO:0000166, GO:0004672, GO:0004674, GO:0005524, GO:0005886, GO:0006468, GO:0016020, GO:0016021, GO:0016301, GO:0016310, GO:0016740
evm.model.Chr05.1556	tr|A0A0B2PP31|A0A0B2PP31_GLYSO	E3 ubiquitin-protein ligase mib1		GO:0006468, GO:0016740, GO:0106310, GO:0106311
evm.model.Chr05.1559	tr|A0A151T8S9|A0A151T8S9_CAJCA	Lysine histidine transporter 1		GO:0006865, GO:0009734, GO:0015293, GO:0016020, GO:0016021, GO:0055085
evm.model.Chr05.1558	tr|A0A371HEB2|A0A371HEB2_MUCPR	Lysine histidine transporter 1		GO:0006865, GO:0009734, GO:0015293, GO:0016020, GO:0016021, GO:0055085
evm.model.Chr10.1634	tr|C6ZRW4|C6ZRW4_SOYBN	Protein kinase family protein		GO:0000166, GO:0004672, GO:0004674, GO:0005524, GO:0006468, GO:0016020, GO:0016021, GO:0016301, GO:0016310, GO:0016740
evm.model.Chr10.1633	tr|A0A0S3T0E8|A0A0S3T0E8_PHAAN	LEA_2 domain-containing protein		GO:0016020, GO:0016021
evm.model.Chr10.1632	tr|A0A444XD96|A0A444XD96_ARAHY	Chaperonin CPN60-like 2		GO:0000166, GO:0005524, GO:0006457, GO:0042026
evm.model.Chr05.1551	tr|A0A4D6MRV4|A0A4D6MRV4_VIGUN	Glucose-6-phosphate 1-dehydrogenase		GO:0004345, GO:0005975, GO:0006006, GO:0006098, GO:0016491, GO:0016614, GO:0050661
evm.model.Chr10.1631	tr|A0A151SHT1|A0A151SHT1_CAJCA	LOB domain-containing protein 22		GO:0016020, GO:0016021
evm.model.Chr05.1550	tr|A0A0L9U3A3|A0A0L9U3A3_PHAAN	SWIM-type domain-containing protein		GO:0008270
evm.model.Chr10.1630		Unknown protein
evm.model.Chr05.1553	tr|A0A4D6LMQ2|A0A4D6LMQ2_VIGUN	Ulp1 protease family		GO:0006508, GO:0008233, GO:0008234
evm.model.Chr05.1552	tr|A0A0B2PSX9|A0A0B2PSX9_GLYSO	Plant UBX domain-containing protein 1		GO:0032984, GO:0051117
evm.model.Chr05.1555	tr|A0A0S3RVI1|A0A0S3RVI1_PHAAN	Abhydrolase_3 domain-containing protein		GO:0016787
evm.model.Chr05.1554	tr|A0A4D6LMQ2|A0A4D6LMQ2_VIGUN	Ulp1 protease family		GO:0006508, GO:0008233, GO:0008234
evm.model.Chr10.1639	tr|A0A1S3VEI7|A0A1S3VEI7_VIGRR	DEAD-box ATP-dependent RNA helicase 20		GO:0000166, GO:0003676, GO:0004386, GO:0005524, GO:0016787
evm.model.Chr10.1638	tr|A0A4D6ML14|A0A4D6ML14_VIGUN	Beta-galactosidase		GO:0004553, GO:0004565, GO:0005576, GO:0005975, GO:0008152, GO:0016787, GO:0016798, GO:0030246, GO:0048046
evm.model.Chr10.1637	tr|A0A4D6MQ56|A0A4D6MQ56_VIGUN	Transmembrane 9 superfamily member		GO:0000139, GO:0005794, GO:0010008, GO:0016020, GO:0016021
evm.model.Chr05.1580	tr|A0A0S3SK93|A0A0S3SK93_PHAAN	Tr-type G domain-containing protein		GO:0000166, GO:0003924, GO:0005525, GO:0006412, GO:0009507, GO:0009536
evm.model.Chr10.1635	tr|A0A072TXW2|A0A072TXW2_MEDTR	Glucose-methanol-choline (GMC) oxidoreductase family protein		GO:0016614, GO:0050660
evm.model.Chr05.1589		Unknown protein
evm.model.Chr10.1645	tr|A0A0S3SZW6|A0A0S3SZW6_PHAAN	Protein kinase domain-containing protein		GO:0004672, GO:0005524, GO:0006468
evm.model.Chr05.1582		Unknown protein
evm.model.Chr10.1644	tr|A0A4D6MMR1|A0A4D6MMR1_VIGUN	DNA replication complex GINS protein SLD5		GO:0005634, GO:0006260, GO:0006261
evm.model.Chr05.1581	sp|Q9ASR1|EF2_ARATH	Elongation factor 2		GO:0000166, GO:0003729, GO:0003746, GO:0003924, GO:0005507, GO:0005525, GO:0005634, GO:0005730, GO:0005737, GO:0005774, GO:0005794, GO:0005829, GO:0005886, GO:0006412, GO:0006414, GO:0009409, GO:0009506, GO:0009507, GO:0009631, GO:0043022, GO:1990904
evm.model.Chr10.1643	tr|A0A151SHS6|A0A151SHS6_CAJCA	RNA-binding protein with multiple splicing		GO:0003676, GO:0003723, GO:0016020, GO:0016021
evm.model.Chr05.1584	tr|A0A4D6NCH1|A0A4D6NCH1_VIGUN	Post-GPI attachment to proteins factor 3		GO:0000139, GO:0005794, GO:0006506, GO:0016020, GO:0016021
evm.model.Chr10.1642	tr|A0A4D6MR11|A0A4D6MR11_VIGUN	Phospholipase D		GO:0003824, GO:0004630, GO:0005509, GO:0016020, GO:0016042, GO:0016787, GO:0046470, GO:0046872, GO:0070290
evm.model.Chr05.1583		Unknown protein
evm.model.Chr05.1586		Unknown protein
evm.model.Chr10.1640	tr|A0A4D6MLN9|A0A4D6MLN9_VIGUN	Cytochrome P450		GO:0004497, GO:0005506, GO:0016020, GO:0016021, GO:0016491, GO:0016705, GO:0020037, GO:0046872
evm.model.Chr05.1585	tr|A0A1S3U8D1|A0A1S3U8D1_VIGRR	AP2-like ethylene-responsive transcription factor ANT		GO:0003677, GO:0003700, GO:0005634, GO:0006355
evm.model.Chr03.1601.1.6211317a	tr|A0A4D6KUG4|A0A4D6KUG4_VIGUN	PUM-HD domain-containing protein		GO:0003723, GO:0006417
evm.model.Chr05.1588		Unknown protein
evm.model.Chr05.1587		Unknown protein
evm.model.Chr10.1649	tr|A0A6B9V3Z5|A0A6B9V3Z5_ARAHY	ABC transporter C family member		GO:0000166, GO:0005524, GO:0016020, GO:0016021, GO:0042626, GO:0055085
evm.model.Chr10.1648	tr|A0A444XD38|A0A444XD38_ARAHY	ABC transporter C family member		GO:0000166, GO:0005524, GO:0016020, GO:0016021, GO:0042626, GO:0055085
evm.model.Chr10.1647	tr|A0A444XD38|A0A444XD38_ARAHY	ABC transporter C family member		GO:0000166, GO:0005524, GO:0016020, GO:0016021, GO:0042626, GO:0055085
evm.model.Chr10.1646	tr|A0A444XD38|A0A444XD38_ARAHY	ABC transporter C family member		GO:0000166, GO:0005524, GO:0016020, GO:0016021, GO:0042626, GO:0055085
evm.model.Chr05.1579	tr|A0A4D6NCG1|A0A4D6NCG1_VIGUN	Elongation factor 2		GO:0000166, GO:0003746, GO:0003924, GO:0005525, GO:0006412, GO:0006414, GO:0009507, GO:0009536
evm.model.Chr05.1578	tr|A0A4D6NCG1|A0A4D6NCG1_VIGUN	Elongation factor 2		GO:0000166, GO:0003746, GO:0003924, GO:0005525, GO:0006412, GO:0006414, GO:0009507, GO:0009536
evm.model.Chr10.1656	tr|A0A4D6MNJ5|A0A4D6MNJ5_VIGUN	Occludin_ELL domain-containing protein
evm.model.Chr05.1571		Unknown protein
[truncated: 25,441 more rows]

## Sheet: S6
Table S6. Genome comparisons of two subspecies in vigna
A147 start	A147 end	IT97K start	IT97K end	block size in A147	block size in IT97K	Similarity (%)	A147 chromosome	IT97K chromosome
389519	569903	39309	219053	180385	179745	99.39	Chr01	vigun.IT97K-499-35.gnm1.Vu01
570252	678972	221434	329711	108721	108278	99.03	Chr01	vigun.IT97K-499-35.gnm1.Vu01
678958	761755	329743	412155	82798	82413	99.15	Chr01	vigun.IT97K-499-35.gnm1.Vu01
833857	880940	565048	612229	47084	47182	97.07	Chr01	vigun.IT97K-499-35.gnm1.Vu01
1217067	1254559	1007909	1045424	37493	37516	99.55	Chr01	vigun.IT97K-499-35.gnm1.Vu01
1254533	1344040	1045445	1134882	89508	89438	99.54	Chr01	vigun.IT97K-499-35.gnm1.Vu01
1392234	1476380	1173008	1257149	84147	84142	99.73	Chr01	vigun.IT97K-499-35.gnm1.Vu01
1476375	1639764	1261194	1424505	163390	163312	99.74	Chr01	vigun.IT97K-499-35.gnm1.Vu01
1699528	1732282	1487895	1520632	32755	32738	99.93	Chr01	vigun.IT97K-499-35.gnm1.Vu01
1712280	1855911	1500647	1644229	143632	143583	99.87	Chr01	vigun.IT97K-499-35.gnm1.Vu01
1835888	1899386	1624209	1687681	63499	63473	99.75	Chr01	vigun.IT97K-499-35.gnm1.Vu01
1899364	1930985	1687615	1719219	31622	31605	99.88	Chr01	vigun.IT97K-499-35.gnm1.Vu01
1948334	2074481	1736566	1862706	126148	126141	99.82	Chr01	vigun.IT97K-499-35.gnm1.Vu01
2074484	2158306	1862672	1946411	83823	83740	99.83	Chr01	vigun.IT97K-499-35.gnm1.Vu01
2158323	2192892	1946388	1980827	34570	34440	99.25	Chr01	vigun.IT97K-499-35.gnm1.Vu01
2192823	2243110	1980806	2031042	50288	50237	99.63	Chr01	vigun.IT97K-499-35.gnm1.Vu01
2243167	2397159	2031013	2185019	153993	154007	99.84	Chr01	vigun.IT97K-499-35.gnm1.Vu01
2422371	2563101	2208246	2348869	140731	140624	99.13	Chr01	vigun.IT97K-499-35.gnm1.Vu01
2563103	2594423	2348977	2380353	31321	31377	99.49	Chr01	vigun.IT97K-499-35.gnm1.Vu01
2672084	2746588	2462668	2537099	74505	74432	99.33	Chr01	vigun.IT97K-499-35.gnm1.Vu01
2885192	2929714	2704877	2749450	44523	44574	97.99	Chr01	vigun.IT97K-499-35.gnm1.Vu01
3257226	3448682	3107473	3298773	191457	191301	99.78	Chr01	vigun.IT97K-499-35.gnm1.Vu01
3448678	3515384	3304217	3370941	66707	66725	99.25	Chr01	vigun.IT97K-499-35.gnm1.Vu01
3563759	3597034	3424055	3457238	33276	33184	99.16	Chr01	vigun.IT97K-499-35.gnm1.Vu01
3596991	3675789	3457237	3536036	78799	78800	99.74	Chr01	vigun.IT97K-499-35.gnm1.Vu01
3655804	3707747	3516038	3567990	51944	51953	99.72	Chr01	vigun.IT97K-499-35.gnm1.Vu01
3757038	3802711	3609894	3655563	45674	45670	99.8	Chr01	vigun.IT97K-499-35.gnm1.Vu01
3837229	3877636	3692415	3732803	40408	40389	99.77	Chr01	vigun.IT97K-499-35.gnm1.Vu01
3877768	4039908	3732805	3894757	162141	161953	99.74	Chr01	vigun.IT97K-499-35.gnm1.Vu01
4040001	4081060	3894752	3935854	41060	41103	99.62	Chr01	vigun.IT97K-499-35.gnm1.Vu01
4100623	4133285	3958510	3991155	32663	32646	97.76	Chr01	vigun.IT97K-499-35.gnm1.Vu01
4489926	4618564	4573558	4702125	128639	128568	99.82	Chr01	vigun.IT97K-499-35.gnm1.Vu01
4618556	4650247	4702075	4733763	31692	31689	99.78	Chr01	vigun.IT97K-499-35.gnm1.Vu01
4650192	4698113	4733749	4781613	47922	47865	99.85	Chr01	vigun.IT97K-499-35.gnm1.Vu01
4698060	4842956	4781596	4926481	144897	144886	99.88	Chr01	vigun.IT97K-499-35.gnm1.Vu01
4842938	4900134	4926423	4983641	57197	57219	99.83	Chr01	vigun.IT97K-499-35.gnm1.Vu01
4905575	4982934	4983634	5060888	77360	77255	99.75	Chr01	vigun.IT97K-499-35.gnm1.Vu01
4997964	5049180	5075791	5127002	51217	51212	99.88	Chr01	vigun.IT97K-499-35.gnm1.Vu01
5043928	5096833	5125938	5178819	52906	52882	99.81	Chr01	vigun.IT97K-499-35.gnm1.Vu01
5096901	5207965	5178783	5289889	111065	111107	99.81	Chr01	vigun.IT97K-499-35.gnm1.Vu01
5207903	5346259	5289892	5428194	138357	138303	99.88	Chr01	vigun.IT97K-499-35.gnm1.Vu01
5346201	5405524	5428186	5487616	59324	59431	99.27	Chr01	vigun.IT97K-499-35.gnm1.Vu01
5508403	5676481	5584513	5752559	168079	168047	99.52	Chr01	vigun.IT97K-499-35.gnm1.Vu01
5682717	5834328	5752551	5904162	151612	151612	99.86	Chr01	vigun.IT97K-499-35.gnm1.Vu01
5882626	5914414	5937283	5969043	31789	31761	99.5	Chr01	vigun.IT97K-499-35.gnm1.Vu01
5945711	5980553	6000929	6035761	34843	34833	99.94	Chr01	vigun.IT97K-499-35.gnm1.Vu01
5980548	6181060	6036471	6236818	200513	200348	99.8	Chr01	vigun.IT97K-499-35.gnm1.Vu01
6181010	6335262	6236822	6391081	154253	154260	99.77	Chr01	vigun.IT97K-499-35.gnm1.Vu01
6335260	6511246	6391040	6567022	175987	175983	99.86	Chr01	vigun.IT97K-499-35.gnm1.Vu01
6511272	6682152	6566994	6737876	170881	170883	99.74	Chr01	vigun.IT97K-499-35.gnm1.Vu01
6836243	6913410	6888818	6965851	77168	77034	99.18	Chr01	vigun.IT97K-499-35.gnm1.Vu01
7152195	7199624	7192897	7240249	47430	47353	99.56	Chr01	vigun.IT97K-499-35.gnm1.Vu01
7199863	7245808	7240246	7286214	45946	45969	99.56	Chr01	vigun.IT97K-499-35.gnm1.Vu01
7626362	7658125	7640926	7672684	31764	31759	98.61	Chr01	vigun.IT97K-499-35.gnm1.Vu01
7684817	7718106	7699860	7733097	33290	33238	98.53	Chr01	vigun.IT97K-499-35.gnm1.Vu01
7718149	7758426	7733092	7773400	40278	40309	99.13	Chr01	vigun.IT97K-499-35.gnm1.Vu01
7780378	7817708	7798108	7835478	37331	37371	98.68	Chr01	vigun.IT97K-499-35.gnm1.Vu01
11644439	11715925	7953434	7882136	71487	71299	98.89	Chr01	vigun.IT97K-499-35.gnm1.Vu01
11443727	11481365	8145857	8108214	37639	37644	99.16	Chr01	vigun.IT97K-499-35.gnm1.Vu01
11407221	11443396	8181936	8145854	36176	36083	98.82	Chr01	vigun.IT97K-499-35.gnm1.Vu01
11324205	11380553	8263640	8207186	56349	56455	99.12	Chr01	vigun.IT97K-499-35.gnm1.Vu01
11277392	11323063	8309200	8263637	45672	45564	98.92	Chr01	vigun.IT97K-499-35.gnm1.Vu01
11198941	11233340	8388143	8353881	34400	34263	98.86	Chr01	vigun.IT97K-499-35.gnm1.Vu01
11090679	11132320	8491919	8450294	41642	41626	99.11	Chr01	vigun.IT97K-499-35.gnm1.Vu01
11045752	11078181	8536841	8504394	32430	32448	99.28	Chr01	vigun.IT97K-499-35.gnm1.Vu01
10955611	11005070	8634097	8584662	49460	49436	98.57	Chr01	vigun.IT97K-499-35.gnm1.Vu01
10847289	10901161	8751620	8697755	53873	53866	98.97	Chr01	vigun.IT97K-499-35.gnm1.Vu01
10794570	10847306	8804409	8751662	52737	52748	99.07	Chr01	vigun.IT97K-499-35.gnm1.Vu01
10719400	10793518	8878467	8804407	74119	74061	99.05	Chr01	vigun.IT97K-499-35.gnm1.Vu01
10627870	10701382	8967965	8894702	73513	73264	98.85	Chr01	vigun.IT97K-499-35.gnm1.Vu01
10581771	10613729	9011646	8979699	31959	31948	99.27	Chr01	vigun.IT97K-499-35.gnm1.Vu01
10540299	10581760	9053077	9011609	41462	41469	99.33	Chr01	vigun.IT97K-499-35.gnm1.Vu01
10400386	10471564	9191019	9119910	71179	71110	98.8	Chr01	vigun.IT97K-499-35.gnm1.Vu01
10357322	10391261	9219382	9185457	33940	33926	99.14	Chr01	vigun.IT97K-499-35.gnm1.Vu01
10212628	10251185	9367447	9328869	38558	38579	98.89	Chr01	vigun.IT97K-499-35.gnm1.Vu01
10055162	10089725	9533515	9498873	34564	34643	98.83	Chr01	vigun.IT97K-499-35.gnm1.Vu01
9969371	10000243	9615231	9584369	30873	30863	99.01	Chr01	vigun.IT97K-499-35.gnm1.Vu01
9888463	9960165	9696545	9624824	71703	71722	98.98	Chr01	vigun.IT97K-499-35.gnm1.Vu01
9832574	9883972	9752702	9701360	51399	51343	99.03	Chr01	vigun.IT97K-499-35.gnm1.Vu01
9743746	9832583	9841316	9752587	88838	88730	99.25	Chr01	vigun.IT97K-499-35.gnm1.Vu01
9685367	9724986	9898850	9859351	39620	39500	99.14	Chr01	vigun.IT97K-499-35.gnm1.Vu01
9624902	9670346	9971605	9926025	45445	45581	98.86	Chr01	vigun.IT97K-499-35.gnm1.Vu01
9415907	9477746	10214169	10152390	61840	61780	99.22	Chr01	vigun.IT97K-499-35.gnm1.Vu01
9317904	9366001	10318071	10270028	48098	48044	99.07	Chr01	vigun.IT97K-499-35.gnm1.Vu01
9280311	9317902	10355860	10318214	37592	37647	98.75	Chr01	vigun.IT97K-499-35.gnm1.Vu01
9211721	9259560	10411285	10363406	47840	47880	98.41	Chr01	vigun.IT97K-499-35.gnm1.Vu01
9127054	9211729	10498057	10413568	84676	84490	98.67	Chr01	vigun.IT97K-499-35.gnm1.Vu01
8972082	9010125	10647192	10609078	38044	38115	99.29	Chr01	vigun.IT97K-499-35.gnm1.Vu01
8656592	8693043	10984390	10947957	36452	36434	98.33	Chr01	vigun.IT97K-499-35.gnm1.Vu01
8615550	8646284	11031053	11000317	30735	30737	99.69	Chr01	vigun.IT97K-499-35.gnm1.Vu01
8558842	8615074	11087553	11031336	56233	56218	99.06	Chr01	vigun.IT97K-499-35.gnm1.Vu01
8465787	8509072	11200787	11157603	43286	43185	98.83	Chr01	vigun.IT97K-499-35.gnm1.Vu01
8426545	8460182	11239850	11206337	33638	33514	98.9	Chr01	vigun.IT97K-499-35.gnm1.Vu01
8143157	8175883	11536210	11503507	32727	32704	99.4	Chr01	vigun.IT97K-499-35.gnm1.Vu01
8020393	8087212	11657254	11590274	66820	66981	99.16	Chr01	vigun.IT97K-499-35.gnm1.Vu01
11756817	11815009	11959382	12017590	58193	58209	99.5	Chr01	vigun.IT97K-499-35.gnm1.Vu01
11844380	11887146	12047332	12090107	42767	42776	99.02	Chr01	vigun.IT97K-499-35.gnm1.Vu01
11884590	11923800	12097469	12136555	39211	39087	98.94	Chr01	vigun.IT97K-499-35.gnm1.Vu01
11940561	11970910	12154001	12184411	30350	30411	98.84	Chr01	vigun.IT97K-499-35.gnm1.Vu01
11977262	12008984	12188607	12220449	31723	31843	97.51	Chr01	vigun.IT97K-499-35.gnm1.Vu01
12204480	12247631	12429086	12472183	43152	43098	99.17	Chr01	vigun.IT97K-499-35.gnm1.Vu01
12311096	12350504	12524563	12563981	39409	39419	99.21	Chr01	vigun.IT97K-499-35.gnm1.Vu01
12350236	12417930	12564004	12631711	67695	67708	99	Chr01	vigun.IT97K-499-35.gnm1.Vu01
12418423	12488551	12631707	12701770	70129	70064	99.24	Chr01	vigun.IT97K-499-35.gnm1.Vu01
12504571	12616692	12717691	12829712	112122	112022	99.72	Chr01	vigun.IT97K-499-35.gnm1.Vu01
12616692	12679609	12829824	12892800	62918	62977	99.78	Chr01	vigun.IT97K-499-35.gnm1.Vu01
12679599	13346675	12898388	13565011	667077	666624	99.74	Chr01	vigun.IT97K-499-35.gnm1.Vu01
13346552	13497849	13564929	13716007	151298	151079	99.58	Chr01	vigun.IT97K-499-35.gnm1.Vu01
13497561	13533574	13716005	13751961	36014	35957	99.55	Chr01	vigun.IT97K-499-35.gnm1.Vu01
13533561	13671424	13752573	13890341	137864	137769	99.67	Chr01	vigun.IT97K-499-35.gnm1.Vu01
13669496	13747180	13887858	13965584	77685	77727	99.54	Chr01	vigun.IT97K-499-35.gnm1.Vu01
13752479	13833228	13973909	14054306	80750	80398	99.32	Chr01	vigun.IT97K-499-35.gnm1.Vu01
13826698	14199490	14043319	14414018	372793	370700	99	Chr01	vigun.IT97K-499-35.gnm1.Vu01
14228759	14463089	14442974	14677096	234331	234123	99.48	Chr01	vigun.IT97K-499-35.gnm1.Vu01
14451992	14516576	14667129	14731707	64585	64579	98.61	Chr01	vigun.IT97K-499-35.gnm1.Vu01
14513795	14636007	14727820	14849865	122213	122046	99.57	Chr01	vigun.IT97K-499-35.gnm1.Vu01
14631233	14668246	14846198	14883228	37014	37031	99.19	Chr01	vigun.IT97K-499-35.gnm1.Vu01
14664414	14754476	14853163	14943043	90063	89881	99.29	Chr01	vigun.IT97K-499-35.gnm1.Vu01
14754512	14883637	14943115	15071957	129126	128843	99.35	Chr01	vigun.IT97K-499-35.gnm1.Vu01
14880434	14947763	15069876	15137222	67330	67347	98.38	Chr01	vigun.IT97K-499-35.gnm1.Vu01
14936694	15031955	15130025	15225106	95262	95082	98.89	Chr01	vigun.IT97K-499-35.gnm1.Vu01
15033592	15413390	15225103	15604612	379799	379510	99.67	Chr01	vigun.IT97K-499-35.gnm1.Vu01
15413412	15537107	15604587	15728187	123696	123601	99.69	Chr01	vigun.IT97K-499-35.gnm1.Vu01
15535190	15614928	15727420	15807134	79739	79715	99.73	Chr01	vigun.IT97K-499-35.gnm1.Vu01
15918603	15987112	16100823	16169167	68510	68345	99	Chr01	vigun.IT97K-499-35.gnm1.Vu01
15987223	16144330	16169167	16326200	157108	157034	99.83	Chr01	vigun.IT97K-499-35.gnm1.Vu01
16132947	16176462	16322800	16366306	43516	43507	99.89	Chr01	vigun.IT97K-499-35.gnm1.Vu01
16176573	16234576	16366043	16423879	58004	57837	99.17	Chr01	vigun.IT97K-499-35.gnm1.Vu01
14054981	14137750	16506498	16423980	82770	82519	99.33	Chr01	vigun.IT97K-499-35.gnm1.Vu01
21347893	21671738	16506599	16829922	323846	323324	99.66	Chr01	vigun.IT97K-499-35.gnm1.Vu01
21671911	21766213	16829894	16924128	94303	94235	99.55	Chr01	vigun.IT97K-499-35.gnm1.Vu01
21764378	21794921	16927444	16958012	30544	30569	99.44	Chr01	vigun.IT97K-499-35.gnm1.Vu01
21794860	22026338	16957991	17189169	231479	231179	99.7	Chr01	vigun.IT97K-499-35.gnm1.Vu01
22048584	22092020	17213502	17256944	43437	43443	99.7	Chr01	vigun.IT97K-499-35.gnm1.Vu01
22103488	22419065	17256940	17572150	315578	315211	99.63	Chr01	vigun.IT97K-499-35.gnm1.Vu01
22419065	22511673	17572097	17664645	92609	92549	99.6	Chr01	vigun.IT97K-499-35.gnm1.Vu01
22533845	22645745	17686235	17798107	111901	111873	99.88	Chr01	vigun.IT97K-499-35.gnm1.Vu01
22645994	22853609	17798106	18005689	207616	207584	99.91	Chr01	vigun.IT97K-499-35.gnm1.Vu01
22853559	22887925	18005677	18040046	34367	34370	99.95	Chr01	vigun.IT97K-499-35.gnm1.Vu01
22887856	23171385	18040021	18323589	283530	283569	99.89	Chr01	vigun.IT97K-499-35.gnm1.Vu01
23151370	23191468	18303584	18343672	40099	40089	99.97	Chr01	vigun.IT97K-499-35.gnm1.Vu01
23191620	23707921	18343678	18860067	516302	516390	99.9	Chr01	vigun.IT97K-499-35.gnm1.Vu01
23707876	23837009	18860065	18989184	129134	129120	99.9	Chr01	vigun.IT97K-499-35.gnm1.Vu01
23816958	23929014	18969139	19081228	112057	112090	99.93	Chr01	vigun.IT97K-499-35.gnm1.Vu01
23908988	24170401	19061187	19322530	261414	261344	99.93	Chr01	vigun.IT97K-499-35.gnm1.Vu01
24150356	24193037	19302497	19345161	42682	42665	99.96	Chr01	vigun.IT97K-499-35.gnm1.Vu01
24193000	24431893	19345088	19583930	238894	238843	99.9	Chr01	vigun.IT97K-499-35.gnm1.Vu01
24411899	24715957	19563951	19868029	304059	304079	99.91	Chr01	vigun.IT97K-499-35.gnm1.Vu01
24596009	24631713	19748100	19783783	35705	35684	99.89	Chr01	vigun.IT97K-499-35.gnm1.Vu01
24715930	24798895	19868058	19950994	82966	82937	99.96	Chr01	vigun.IT97K-499-35.gnm1.Vu01
24778873	24873733	19930980	20025781	94861	94802	99.92	Chr01	vigun.IT97K-499-35.gnm1.Vu01
24894594	25034166	20046612	20186142	139573	139531	99.88	Chr01	vigun.IT97K-499-35.gnm1.Vu01
25034180	25099224	20186112	20251097	65045	64986	99.88	Chr01	vigun.IT97K-499-35.gnm1.Vu01
25079161	25337648	20231045	20489460	258488	258416	99.9	Chr01	vigun.IT97K-499-35.gnm1.Vu01
25366528	25455498	20523541	20612468	88971	88928	99.77	Chr01	vigun.IT97K-499-35.gnm1.Vu01
25483425	25694472	20640360	20851371	211048	211012	99.89	Chr01	vigun.IT97K-499-35.gnm1.Vu01
25694431	25881349	20851374	21038072	186919	186699	99.79	Chr01	vigun.IT97K-499-35.gnm1.Vu01
25992116	26025715	21141728	21175208	33600	33481	97.24	Chr01	vigun.IT97K-499-35.gnm1.Vu01
26033509	26105028	21193081	21264578	71520	71498	99.86	Chr01	vigun.IT97K-499-35.gnm1.Vu01
26085001	26303932	21244578	21463562	218932	218985	99.88	Chr01	vigun.IT97K-499-35.gnm1.Vu01
26318944	26376189	21483003	21540222	57246	57220	99.87	Chr01	vigun.IT97K-499-35.gnm1.Vu01
26404309	26464296	21558360	21618314	59988	59955	99.76	Chr01	vigun.IT97K-499-35.gnm1.Vu01
26426187	26818087	21674598	22066365	391901	391768	99.92	Chr01	vigun.IT97K-499-35.gnm1.Vu01
26818076	27164154	22066318	22412416	346079	346099	99.85	Chr01	vigun.IT97K-499-35.gnm1.Vu01
27188499	27240148	22434525	22486160	51650	51636	99.89	Chr01	vigun.IT97K-499-35.gnm1.Vu01
27240103	27307340	22486160	22553384	67238	67225	99.9	Chr01	vigun.IT97K-499-35.gnm1.Vu01
27335658	27467270	22581751	22713303	131613	131553	99.88	Chr01	vigun.IT97K-499-35.gnm1.Vu01
27856257	28156249	23093661	23393640	299993	299980	99.82	Chr01	vigun.IT97K-499-35.gnm1.Vu01
28560766	28655911	23879011	23974143	95146	95133	99.77	Chr01	vigun.IT97K-499-35.gnm1.Vu01
28655723	28710329	23974280	24028825	54607	54546	99.76	Chr01	vigun.IT97K-499-35.gnm1.Vu01
28803748	28840307	24115815	24152433	36560	36619	98.04	Chr01	vigun.IT97K-499-35.gnm1.Vu01
29091538	29138501	24425773	24472662	46964	46890	97.48	Chr01	vigun.IT97K-499-35.gnm1.Vu01
29344816	29432994	24647649	24735927	88179	88279	99.38	Chr01	vigun.IT97K-499-35.gnm1.Vu01
29432988	29513608	24738149	24818714	80621	80566	99.88	Chr01	vigun.IT97K-499-35.gnm1.Vu01
29513585	29567057	24818731	24872181	53473	53451	99.84	Chr01	vigun.IT97K-499-35.gnm1.Vu01
29604218	29913145	24902754	25211590	308928	308837	99.7	Chr01	vigun.IT97K-499-35.gnm1.Vu01
29913149	30090716	25217406	25394932	177568	177527	99.78	Chr01	vigun.IT97K-499-35.gnm1.Vu01
30104194	30195337	25409083	25500225	91144	91143	99.75	Chr01	vigun.IT97K-499-35.gnm1.Vu01
30336112	30371619	25653105	25688633	35508	35529	98.19	Chr01	vigun.IT97K-499-35.gnm1.Vu01
30378803	30542122	25692182	25855485	163320	163304	99.58	Chr01	vigun.IT97K-499-35.gnm1.Vu01
30542104	30580492	25855553	25893921	38389	38369	99.88	Chr01	vigun.IT97K-499-35.gnm1.Vu01
30560426	30637232	25873845	25950559	76807	76715	99.8	Chr01	vigun.IT97K-499-35.gnm1.Vu01
31023347	31060913	26402064	26439700	37567	37637	98.46	Chr01	vigun.IT97K-499-35.gnm1.Vu01
31069289	31114561	26455102	26500392	45273	45291	99.71	Chr01	vigun.IT97K-499-35.gnm1.Vu01
31149791	31385221	26551579	26786825	235431	235247	99.77	Chr01	vigun.IT97K-499-35.gnm1.Vu01
31365211	31443602	26766832	26845257	78392	78426	99.79	Chr01	vigun.IT97K-499-35.gnm1.Vu01
31443548	31770985	26845251	27172698	327438	327448	99.87	Chr01	vigun.IT97K-499-35.gnm1.Vu01
31750950	32163474	27152684	27565066	412525	412383	99.87	Chr01	vigun.IT97K-499-35.gnm1.Vu01
32143451	32404455	27545062	27806018	261005	260957	99.8	Chr01	vigun.IT97K-499-35.gnm1.Vu01
32404507	32439136	27806011	27840613	34630	34603	99.84	Chr01	vigun.IT97K-499-35.gnm1.Vu01
32464370	32576065	27860851	27972483	111696	111633	99.83	Chr01	vigun.IT97K-499-35.gnm1.Vu01
32596462	32842282	27992933	28238614	245821	245682	99.87	Chr01	vigun.IT97K-499-35.gnm1.Vu01
32853956	33098696	28250274	28495020	244741	244747	99.77	Chr01	vigun.IT97K-499-35.gnm1.Vu01
33107221	33142275	28497168	28532375	35055	35208	97.89	Chr01	vigun.IT97K-499-35.gnm1.Vu01
33152537	33197640	28542975	28588215	45104	45241	99.5	Chr01	vigun.IT97K-499-35.gnm1.Vu01
33198653	33258457	28588935	28648721	59805	59787	99.74	Chr01	vigun.IT97K-499-35.gnm1.Vu01
33567693	33613710	28971586	29017555	46018	45970	98.16	Chr01	vigun.IT97K-499-35.gnm1.Vu01
33702588	33799986	29108298	29205786	97399	97489	99.87	Chr01	vigun.IT97K-499-35.gnm1.Vu01
33803837	33859315	29209022	29264462	55479	55441	99.93	Chr01	vigun.IT97K-499-35.gnm1.Vu01
33839280	33903745	29244454	29308893	64466	64440	99.85	Chr01	vigun.IT97K-499-35.gnm1.Vu01
33883738	34018242	29288870	29423342	134505	134473	99.73	Chr01	vigun.IT97K-499-35.gnm1.Vu01
34018241	34088588	29424394	29494757	70348	70364	97.84	Chr01	vigun.IT97K-499-35.gnm1.Vu01
34264710	34384659	29662845	29782735	119950	119891	99.16	Chr01	vigun.IT97K-499-35.gnm1.Vu01
34490074	34540036	29891128	29941072	49963	49945	99.87	Chr01	vigun.IT97K-499-35.gnm1.Vu01
34540038	34626814	29941486	30028317	86777	86832	99.44	Chr01	vigun.IT97K-499-35.gnm1.Vu01
34635204	34671383	30036604	30072845	36180	36242	99.66	Chr01	vigun.IT97K-499-35.gnm1.Vu01
34672863	34738053	30072521	30137705	65191	65185	99.87	Chr01	vigun.IT97K-499-35.gnm1.Vu01
34738246	34790818	30136892	30189432	52573	52541	99.71	Chr01	vigun.IT97K-499-35.gnm1.Vu01
34800483	34908470	30198951	30306920	107988	107970	99.87	Chr01	vigun.IT97K-499-35.gnm1.Vu01
34908155	34964483	30306810	30363147	56329	56338	99.38	Chr01	vigun.IT97K-499-35.gnm1.Vu01
34979424	35015591	30382116	30418223	36168	36108	99.36	Chr01	vigun.IT97K-499-35.gnm1.Vu01
35087286	35120600	30499670	30532959	33315	33290	99.52	Chr01	vigun.IT97K-499-35.gnm1.Vu01
35179902	35241141	30596109	30657260	61240	61152	99.2	Chr01	vigun.IT97K-499-35.gnm1.Vu01
35267805	35318285	30685977	30736315	50481	50339	98.7	Chr01	vigun.IT97K-499-35.gnm1.Vu01
38413104	38466376	30834240	30887445	53273	53206	99.68	Chr01	vigun.IT97K-499-35.gnm1.Vu01
38638677	38785114	31038692	31185078	146438	146387	99.71	Chr01	vigun.IT97K-499-35.gnm1.Vu01
38785080	38905688	31185104	31305665	120609	120562	99.88	Chr01	vigun.IT97K-499-35.gnm1.Vu01
38905601	38975106	31305618	31375089	69506	69472	99.9	Chr01	vigun.IT97K-499-35.gnm1.Vu01
38975078	39073059	31375021	31473024	97982	98004	99.73	Chr01	vigun.IT97K-499-35.gnm1.Vu01
39072425	39175240	31471533	31574279	102816	102747	99.81	Chr01	vigun.IT97K-499-35.gnm1.Vu01
39155211	39249301	31554267	31648324	94091	94058	99.96	Chr01	vigun.IT97K-499-35.gnm1.Vu01
39229266	39297709	31628295	31696676	68444	68382	99.87	Chr01	vigun.IT97K-499-35.gnm1.Vu01
39297716	39442867	31696615	31841789	145152	145175	99.87	Chr01	vigun.IT97K-499-35.gnm1.Vu01
39446897	39542250	31841775	31937260	95354	95486	99.71	Chr01	vigun.IT97K-499-35.gnm1.Vu01
39569852	39815745	31965766	32211672	245894	245907	99.78	Chr01	vigun.IT97K-499-35.gnm1.Vu01
39825426	40118085	32215466	32507979	292660	292514	99.79	Chr01	vigun.IT97K-499-35.gnm1.Vu01
40137139	40182367	32526811	32572032	45229	45222	99.82	Chr01	vigun.IT97K-499-35.gnm1.Vu01
40182367	40217456	32572126	32607205	35090	35080	99.8	Chr01	vigun.IT97K-499-35.gnm1.Vu01
40211282	40245169	32602395	32636177	33888	33783	96.2	Chr01	vigun.IT97K-499-35.gnm1.Vu01
40245620	40302353	32628398	32685069	56734	56672	99.77	Chr01	vigun.IT97K-499-35.gnm1.Vu01
40302348	40354960	32686095	32738680	52613	52586	99.93	Chr01	vigun.IT97K-499-35.gnm1.Vu01
40378838	40534567	32757974	32913727	155730	155754	99.8	Chr01	vigun.IT97K-499-35.gnm1.Vu01
40534547	40731613	32913666	33110623	197067	196958	99.78	Chr01	vigun.IT97K-499-35.gnm1.Vu01
40711583	40778508	33090602	33157501	66926	66900	99.89	Chr01	vigun.IT97K-499-35.gnm1.Vu01
40778541	40861586	33157474	33240396	83046	82923	99.75	Chr01	vigun.IT97K-499-35.gnm1.Vu01
40908257	40991651	33279634	33362952	83395	83319	99.76	Chr01	vigun.IT97K-499-35.gnm1.Vu01
24125840	24191420	33391469	33457020	65581	65552	99.17	Chr09	vigun.IT97K-499-35.gnm1.Vu01
41157832	41243779	33463947	33549840	85948	85894	99.39	Chr01	vigun.IT97K-499-35.gnm1.Vu01
41246536	41370368	33553372	33677126	123833	123755	99.45	Chr01	vigun.IT97K-499-35.gnm1.Vu01
41379459	41425542	33682738	33728780	46084	46043	99.71	Chr01	vigun.IT97K-499-35.gnm1.Vu01
41456512	41712640	33760092	34016349	256129	256258	99.64	Chr01	vigun.IT97K-499-35.gnm1.Vu01
41759734	41822540	34061743	34124560	62807	62818	99.14	Chr01	vigun.IT97K-499-35.gnm1.Vu01
41863489	41968376	34165470	34270278	104888	104809	99.88	Chr01	vigun.IT97K-499-35.gnm1.Vu01
41973808	42040353	34270274	34336874	66546	66601	99.36	Chr01	vigun.IT97K-499-35.gnm1.Vu01
42074868	42142925	34371447	34439453	68058	68007	98.9	Chr01	vigun.IT97K-499-35.gnm1.Vu01
42241543	42302184	34548008	34608616	60642	60609	98.91	Chr01	vigun.IT97K-499-35.gnm1.Vu01
42318551	42377206	34631245	34689842	58656	58598	99.05	Chr01	vigun.IT97K-499-35.gnm1.Vu01
42384509	42442263	34702453	34760278	57755	57826	99.3	Chr01	vigun.IT97K-499-35.gnm1.Vu01
42565106	42604810	34877420	34917129	39705	39710	99.71	Chr01	vigun.IT97K-499-35.gnm1.Vu01
42604861	42638077	34917126	34950375	33217	33250	98.47	Chr01	vigun.IT97K-499-35.gnm1.Vu01
42662260	42709949	34975972	35023610	47690	47639	99.22	Chr01	vigun.IT97K-499-35.gnm1.Vu01
42815730	42891884	35160695	35236616	76155	75922	99.21	Chr01	vigun.IT97K-499-35.gnm1.Vu01
42968250	43002547	35313149	35347512	34298	34364	98.85	Chr01	vigun.IT97K-499-35.gnm1.Vu01
43019496	43176662	35342106	35499144	157167	157039	99.35	Chr01	vigun.IT97K-499-35.gnm1.Vu01
43186873	43246486	35508336	35567804	59614	59469	99.42	Chr01	vigun.IT97K-499-35.gnm1.Vu01
43303290	43338998	35622643	35658375	35709	35733	99.27	Chr01	vigun.IT97K-499-35.gnm1.Vu01
43342099	43386307	35660098	35704138	44209	44041	99.04	Chr01	vigun.IT97K-499-35.gnm1.Vu01
43415541	43458701	35732350	35775521	43161	43172	99.27	Chr01	vigun.IT97K-499-35.gnm1.Vu01
43458696	43528948	35775563	35845934	70253	70372	98.96	Chr01	vigun.IT97K-499-35.gnm1.Vu01
43579967	43610667	35895462	35926052	30701	30591	97.98	Chr01	vigun.IT97K-499-35.gnm1.Vu01
43624432	43677184	35939227	35991837	52753	52611	99.27	Chr01	vigun.IT97K-499-35.gnm1.Vu01
43690762	43720936	36004563	36034720	30175	30158	99.77	Chr01	vigun.IT97K-499-35.gnm1.Vu01
43720937	43779061	36034400	36092561	58125	58162	99.55	Chr01	vigun.IT97K-499-35.gnm1.Vu01
43809947	43850807	36128915	36169681	40861	40767	98.89	Chr01	vigun.IT97K-499-35.gnm1.Vu01
43979162	44079569	36295140	36395582	100408	100443	99.31	Chr01	vigun.IT97K-499-35.gnm1.Vu01
44079687	44263614	36395582	36579375	183928	183794	99.56	Chr01	vigun.IT97K-499-35.gnm1.Vu01
44263615	44313728	36578580	36628462	50114	49883	99.35	Chr01	vigun.IT97K-499-35.gnm1.Vu01
44374602	44440362	36691546	36757323	65761	65778	99.65	Chr01	vigun.IT97K-499-35.gnm1.Vu01
44464863	44527607	36780900	36843546	62745	62647	99.6	Chr01	vigun.IT97K-499-35.gnm1.Vu01
44545614	44741952	36857378	37053592	196339	196215	99.57	Chr01	vigun.IT97K-499-35.gnm1.Vu01
44746094	44782275	37058603	37094754	36182	36152	98.84	Chr01	vigun.IT97K-499-35.gnm1.Vu01
44790022	44827955	37111922	37149836	37934	37915	99.32	Chr01	vigun.IT97K-499-35.gnm1.Vu01
44827955	44949773	37149926	37271598	121819	121673	99.43	Chr01	vigun.IT97K-499-35.gnm1.Vu01
44949773	45236948	37271556	37558485	287176	286930	99.62	Chr01	vigun.IT97K-499-35.gnm1.Vu01
45237908	45324749	37559439	37646242	86842	86804	99.5	Chr01	vigun.IT97K-499-35.gnm1.Vu01
45355521	45474734	37675841	37794901	119214	119061	98.87	Chr01	vigun.IT97K-499-35.gnm1.Vu01
45478371	45508929	37797178	37827648	30559	30471	99.37	Chr01	vigun.IT97K-499-35.gnm1.Vu01
45643070	45857855	37960862	38175569	214786	214708	99.81	Chr01	vigun.IT97K-499-35.gnm1.Vu01
45890470	46026593	38208143	38344289	136124	136147	99.78	Chr01	vigun.IT97K-499-35.gnm1.Vu01
46072442	46241891	38385116	38554545	169450	169430	99.55	Chr01	vigun.IT97K-499-35.gnm1.Vu01
46258760	46310800	38569997	38622096	52041	52100	99.19	Chr01	vigun.IT97K-499-35.gnm1.Vu01
46310799	46344684	38622908	38656731	33886	33824	99.36	Chr01	vigun.IT97K-499-35.gnm1.Vu01
46350459	46523351	38662389	38835095	172893	172707	99.12	Chr01	vigun.IT97K-499-35.gnm1.Vu01
46523388	46590409	38835092	38902026	67022	66935	99.45	Chr01	vigun.IT97K-499-35.gnm1.Vu01
46599244	46668214	38910547	38979330	68971	68784	98.82	Chr01	vigun.IT97K-499-35.gnm1.Vu01
46677515	46773144	38989336	39084780	95630	95445	99.18	Chr01	vigun.IT97K-499-35.gnm1.Vu01
46806979	46842889	39116375	39152260	35911	35886	98.94	Chr01	vigun.IT97K-499-35.gnm1.Vu01
46846989	46903414	39156324	39212673	56426	56350	99.7	Chr01	vigun.IT97K-499-35.gnm1.Vu01
46910284	46944678	39219012	39253387	34395	34376	98.65	Chr01	vigun.IT97K-499-35.gnm1.Vu01
46963600	46997161	39271346	39304905	33562	33560	99.73	Chr01	vigun.IT97K-499-35.gnm1.Vu01
46997068	47103578	39304854	39411216	106511	106363	99.4	Chr01	vigun.IT97K-499-35.gnm1.Vu01
47145596	47205333	39451645	39511333	59738	59689	99.88	Chr01	vigun.IT97K-499-35.gnm1.Vu01
47205295	47256177	39511338	39562185	50883	50848	99.89	Chr01	vigun.IT97K-499-35.gnm1.Vu01
47256204	47370398	39562162	39676412	114195	114251	99.45	Chr01	vigun.IT97K-499-35.gnm1.Vu01
47370248	47454791	39676415	39760888	84544	84474	99.6	Chr01	vigun.IT97K-499-35.gnm1.Vu01
47454791	47503406	39760992	39809612	48616	48621	99.72	Chr01	vigun.IT97K-499-35.gnm1.Vu01
47503402	47564684	39813548	39874810	61283	61263	99.7	Chr01	vigun.IT97K-499-35.gnm1.Vu01
47568670	47609054	39878433	39918771	40385	40339	99.15	Chr01	vigun.IT97K-499-35.gnm1.Vu01
47614594	47654073	39923614	39963178	39480	39565	99.33	Chr01	vigun.IT97K-499-35.gnm1.Vu01
47654417	47696612	39963178	40005355	42196	42178	99.03	Chr01	vigun.IT97K-499-35.gnm1.Vu01
47775231	47882265	40067451	40174479	107035	107029	99.68	Chr01	vigun.IT97K-499-35.gnm1.Vu01
47882235	47954169	40174487	40246354	71935	71868	99.72	Chr01	vigun.IT97K-499-35.gnm1.Vu01
47954120	48035439	40246371	40327741	81320	81371	99.82	Chr01	vigun.IT97K-499-35.gnm1.Vu01
48035381	48082439	40327763	40374827	47059	47065	99.8	Chr01	vigun.IT97K-499-35.gnm1.Vu01
48106858	48143317	40396292	40432666	36460	36375	99.28	Chr01	vigun.IT97K-499-35.gnm1.Vu01
48143380	48211110	40432647	40500299	67731	67653	99.79	Chr01	vigun.IT97K-499-35.gnm1.Vu01
48211109	48270583	40500236	40559684	59475	59449	99.86	Chr01	vigun.IT97K-499-35.gnm1.Vu01
48276181	48444005	40559679	40727434	167825	167756	99.86	Chr01	vigun.IT97K-499-35.gnm1.Vu01
48443969	48591920	40727438	40875596	147952	148159	99.73	Chr01	vigun.IT97K-499-35.gnm1.Vu01
48591871	48789046	40875596	41072859	197176	197264	99.87	Chr01	vigun.IT97K-499-35.gnm1.Vu01
48788992	49084449	41072851	41368175	295458	295325	99.89	Chr01	vigun.IT97K-499-35.gnm1.Vu01
49085739	49178852	41369639	41462796	93114	93158	99.37	Chr01	vigun.IT97K-499-35.gnm1.Vu01
49186401	49231508	41467131	41512249	45108	45119	99.42	Chr01	vigun.IT97K-499-35.gnm1.Vu01
49262185	49302602	41544202	41584600	40418	40399	98.8	Chr01	vigun.IT97K-499-35.gnm1.Vu01
49348606	49448892	41625879	41726226	100287	100348	99.28	Chr01	vigun.IT97K-499-35.gnm1.Vu01
49472726	49503578	41745452	41776141	30853	30690	98.98	Chr01	vigun.IT97K-499-35.gnm1.Vu01
49504321	49563772	41776522	41836040	59452	59519	99.44	Chr01	vigun.IT97K-499-35.gnm1.Vu01
49571727	49606632	41872445	41907332	34906	34888	99.58	Chr01	vigun.IT97K-499-35.gnm1.Vu01
49606686	49674661	41907290	41975212	67976	67923	99.58	Chr01	vigun.IT97K-499-35.gnm1.Vu01
49683541	49720630	41983493	42020570	37090	37078	99.2	Chr01	vigun.IT97K-499-35.gnm1.Vu01
857504	936114	13746	92346	78611	78601	99.89	Chr02	vigun.IT97K-499-35.gnm1.Vu02
963016	1048303	120401	205714	85288	85314	99.9	Chr02	vigun.IT97K-499-35.gnm1.Vu02
1049137	1210852	205344	367148	161716	161805	99.51	Chr02	vigun.IT97K-499-35.gnm1.Vu02
1520682	2014399	450818	944375	493718	493558	99.68	Chr02	vigun.IT97K-499-35.gnm1.Vu02
2047664	2118641	977763	1048800	70978	71038	99.79	Chr02	vigun.IT97K-499-35.gnm1.Vu02
2118545	2278470	1048794	1208739	159926	159946	99.57	Chr02	vigun.IT97K-499-35.gnm1.Vu02
2278410	2356551	1208717	1286710	78142	77994	99.61	Chr02	vigun.IT97K-499-35.gnm1.Vu02
2356518	2687460	1286747	1617608	330943	330862	99.68	Chr02	vigun.IT97K-499-35.gnm1.Vu02
2677114	2717540	1614693	1655109	40427	40417	99.74	Chr02	vigun.IT97K-499-35.gnm1.Vu02
2717522	2931151	1655159	1868631	213630	213473	99.58	Chr02	vigun.IT97K-499-35.gnm1.Vu02
2949931	3039066	1887479	1976304	89136	88826	99.34	Chr02	vigun.IT97K-499-35.gnm1.Vu02
3035787	3132514	1973966	2070566	96728	96601	99.58	Chr02	vigun.IT97K-499-35.gnm1.Vu02
3132515	3194501	2070676	2132366	61987	61691	99.27	Chr02	vigun.IT97K-499-35.gnm1.Vu02
3194561	3332738	2131752	2269894	138178	138143	99.47	Chr02	vigun.IT97K-499-35.gnm1.Vu02
3333163	3441018	2270119	2377998	107856	107880	99.84	Chr02	vigun.IT97K-499-35.gnm1.Vu02
3441019	3579208	2377422	2515662	138190	138241	99.76	Chr02	vigun.IT97K-499-35.gnm1.Vu02
3597810	4050539	2533123	2985638	452730	452516	99.75	Chr02	vigun.IT97K-499-35.gnm1.Vu02
4050491	4191191	2985632	3126339	140701	140708	99.93	Chr02	vigun.IT97K-499-35.gnm1.Vu02
4191183	4337447	3126277	3272527	146265	146251	99.97	Chr02	vigun.IT97K-499-35.gnm1.Vu02
4317430	4489218	3252516	3424305	171789	171790	99.95	Chr02	vigun.IT97K-499-35.gnm1.Vu02
4489139	4543673	3424269	3478820	54535	54552	99.86	Chr02	vigun.IT97K-499-35.gnm1.Vu02
4563176	4726592	3498384	3661782	163417	163399	99.93	Chr02	vigun.IT97K-499-35.gnm1.Vu02
4752731	4838117	3694535	3779964	85387	85430	99.55	Chr02	vigun.IT97K-499-35.gnm1.Vu02
4838057	5075836	3779940	4017700	237780	237761	99.42	Chr02	vigun.IT97K-499-35.gnm1.Vu02
5101914	5139773	4056688	4094606	37860	37919	99.54	Chr02	vigun.IT97K-499-35.gnm1.Vu02
5163289	5211681	4117961	4166337	48393	48377	99.69	Chr02	vigun.IT97K-499-35.gnm1.Vu02
5211716	5268693	4166318	4223550	56978	57233	98.48	Chr02	vigun.IT97K-499-35.gnm1.Vu02
5363624	5429665	4345079	4411327	66042	66249	98.86	Chr02	vigun.IT97K-499-35.gnm1.Vu02
5458887	5492273	4439868	4473197	33387	33330	99.38	Chr02	vigun.IT97K-499-35.gnm1.Vu02
5492269	5571104	4473367	4552157	78836	78791	99.53	Chr02	vigun.IT97K-499-35.gnm1.Vu02
5571103	5624576	4552326	4605808	53474	53483	99.49	Chr02	vigun.IT97K-499-35.gnm1.Vu02
5624589	5655877	4606746	4638035	31289	31290	99.69	Chr02	vigun.IT97K-499-35.gnm1.Vu02
5655855	5712731	4638074	4694934	56877	56861	99.25	Chr02	vigun.IT97K-499-35.gnm1.Vu02
5745685	5917370	4710350	4882120	171686	171771	99.77	Chr02	vigun.IT97K-499-35.gnm1.Vu02
5897382	5945315	4862098	4909947	47934	47850	99.13	Chr02	vigun.IT97K-499-35.gnm1.Vu02
6111266	6146362	4913021	4948090	35097	35070	99.8	Chr02	vigun.IT97K-499-35.gnm1.Vu02
6148898	6179949	4950688	4981765	31052	31078	99.83	Chr02	vigun.IT97K-499-35.gnm1.Vu02
6179967	6452027	4981707	5253852	272061	272146	99.87	Chr02	vigun.IT97K-499-35.gnm1.Vu02
6432026	6624533	5233833	5426420	192508	192588	99.81	Chr02	vigun.IT97K-499-35.gnm1.Vu02
6604508	6685247	5406413	5487139	80740	80727	99.9	Chr02	vigun.IT97K-499-35.gnm1.Vu02
6674174	6712246	5479804	5517886	38073	38083	99.93	Chr02	vigun.IT97K-499-35.gnm1.Vu02
6692222	6755187	5497849	5560815	62966	62967	99.95	Chr02	vigun.IT97K-499-35.gnm1.Vu02
6755142	6791010	5560814	5596694	35869	35881	99.94	Chr02	vigun.IT97K-499-35.gnm1.Vu02
6791004	7049820	5601525	5860519	258817	258995	99.77	Chr02	vigun.IT97K-499-35.gnm1.Vu02
7029790	7081065	5840502	5891758	51276	51257	99.95	Chr02	vigun.IT97K-499-35.gnm1.Vu02
7081007	7208876	5891746	6019633	127870	127888	99.8	Chr02	vigun.IT97K-499-35.gnm1.Vu02
7188852	7387409	5999601	6198275	198558	198675	99.82	Chr02	vigun.IT97K-499-35.gnm1.Vu02
7392871	7516861	6196755	6320804	123991	124050	99.82	Chr02	vigun.IT97K-499-35.gnm1.Vu02
7529934	7566762	6336923	6373767	36829	36845	99.92	Chr02	vigun.IT97K-499-35.gnm1.Vu02
7591967	7990378	6399040	6797413	398412	398374	99.83	Chr02	vigun.IT97K-499-35.gnm1.Vu02
7990320	8020648	6797403	6827698	30329	30296	99.86	Chr02	vigun.IT97K-499-35.gnm1.Vu02
8026041	8324903	6833035	7131848	298863	298814	99.92	Chr02	vigun.IT97K-499-35.gnm1.Vu02
8324862	8669507	7131869	7476618	344646	344750	99.8	Chr02	vigun.IT97K-499-35.gnm1.Vu02
8670227	8852756	7476618	7659169	182530	182552	99.68	Chr02	vigun.IT97K-499-35.gnm1.Vu02
8852701	8995515	7659166	7801939	142815	142774	99.88	Chr02	vigun.IT97K-499-35.gnm1.Vu02
8993924	9055626	7807438	7869179	61703	61742	99.88	Chr02	vigun.IT97K-499-35.gnm1.Vu02
9062514	9400417	7867647	8205464	337904	337818	99.86	Chr02	vigun.IT97K-499-35.gnm1.Vu02
9404457	9521656	8209392	8326726	117200	117335	99.84	Chr02	vigun.IT97K-499-35.gnm1.Vu02
9521629	9647646	8326741	8452731	126018	125991	99.86	Chr02	vigun.IT97K-499-35.gnm1.Vu02
9668231	9890338	8473430	8695522	222108	222093	99.92	Chr02	vigun.IT97K-499-35.gnm1.Vu02
9870301	9913237	8675499	8718416	42937	42918	99.94	Chr02	vigun.IT97K-499-35.gnm1.Vu02
9913218	9967368	8718355	8772467	54151	54113	99.93	Chr02	vigun.IT97K-499-35.gnm1.Vu02
9947356	10092435	8752487	8897473	145080	144987	99.8	Chr02	vigun.IT97K-499-35.gnm1.Vu02
10092551	10123552	8897473	8928512	31002	31040	99.85	Chr02	vigun.IT97K-499-35.gnm1.Vu02
10123514	10224171	8928522	9029262	100658	100741	99.76	Chr02	vigun.IT97K-499-35.gnm1.Vu02
10204122	10337285	9009237	9142494	133164	133258	99.83	Chr02	vigun.IT97K-499-35.gnm1.Vu02
10354086	10507071	9159447	9312438	152986	152992	99.83	Chr02	vigun.IT97K-499-35.gnm1.Vu02
10506120	10811865	9319312	9625077	305746	305766	99.88	Chr02	vigun.IT97K-499-35.gnm1.Vu02
10791865	10852715	9605065	9665958	60851	60894	99.88	Chr02	vigun.IT97K-499-35.gnm1.Vu02
10847397	11054482	9656384	9863353	207086	206970	99.88	Chr02	vigun.IT97K-499-35.gnm1.Vu02
11034438	11198216	9843352	10007083	163779	163732	99.85	Chr02	vigun.IT97K-499-35.gnm1.Vu02
11198183	11336783	10007138	10145713	138601	138576	99.94	Chr02	vigun.IT97K-499-35.gnm1.Vu02
11344106	11448029	10145705	10249611	103924	103907	99.95	Chr02	vigun.IT97K-499-35.gnm1.Vu02
13843580	13935537	10252713	10344562	91958	91850	99.37	Chr02	vigun.IT97K-499-35.gnm1.Vu02
13935533	14074427	10351574	10490309	138895	138736	99.8	Chr02	vigun.IT97K-499-35.gnm1.Vu02
14074424	14105812	10490346	10521767	31389	31422	99.87	Chr02	vigun.IT97K-499-35.gnm1.Vu02
14117779	14285437	10521766	10689446	167659	167681	99.92	Chr02	vigun.IT97K-499-35.gnm1.Vu02
14306394	14378051	10711246	10782920	71658	71675	99.96	Chr02	vigun.IT97K-499-35.gnm1.Vu02
14391987	14431942	10798253	10838167	39956	39915	99.34	Chr02	vigun.IT97K-499-35.gnm1.Vu02
14664238	14723835	11075521	11135036	59598	59516	99.24	Chr02	vigun.IT97K-499-35.gnm1.Vu02
14721060	14910570	11129182	11318530	189511	189349	99.25	Chr02	vigun.IT97K-499-35.gnm1.Vu02
14524204	14576937	11132264	11184961	52734	52698	99.37	Chr02	vigun.IT97K-499-35.gnm1.Vu02
14967766	15004337	11309436	11346001	36572	36566	96.07	Chr02	vigun.IT97K-499-35.gnm1.Vu02
15040923	15192287	11351294	11502611	151365	151318	99.83	Chr02	vigun.IT97K-499-35.gnm1.Vu02
15233782	15302255	11551934	11620381	68474	68448	99.88	Chr02	vigun.IT97K-499-35.gnm1.Vu02
15302221	15513094	11620397	11831270	210874	210874	99.93	Chr02	vigun.IT97K-499-35.gnm1.Vu02
15521194	15687409	11831271	11997477	166216	166207	99.93	Chr02	vigun.IT97K-499-35.gnm1.Vu02
15687374	15820155	11997514	12130289	132782	132776	99.91	Chr02	vigun.IT97K-499-35.gnm1.Vu02
15820177	15907213	12130271	12217400	87037	87130	99.78	Chr02	vigun.IT97K-499-35.gnm1.Vu02
15927912	16052371	12247297	12371771	124460	124475	99.82	Chr02	vigun.IT97K-499-35.gnm1.Vu02
16052310	16157986	12371752	12477442	105677	105691	99.91	Chr02	vigun.IT97K-499-35.gnm1.Vu02
16175541	16409799	12502879	12737243	234259	234365	99.85	Chr02	vigun.IT97K-499-35.gnm1.Vu02
16409790	16524791	12737436	12852450	115002	115015	99.88	Chr02	vigun.IT97K-499-35.gnm1.Vu02
16524772	16856131	12852379	13183836	331360	331458	99.9	Chr02	vigun.IT97K-499-35.gnm1.Vu02
16856061	17083377	13183806	13411132	227317	227327	99.9	Chr02	vigun.IT97K-499-35.gnm1.Vu02
17109386	17145139	13437396	13473135	35754	35740	99.95	Chr02	vigun.IT97K-499-35.gnm1.Vu02
17149518	17344234	13477548	13672283	194717	194736	99.77	Chr02	vigun.IT97K-499-35.gnm1.Vu02
17361636	17649827	13689751	13977836	288192	288086	99.9	Chr02	vigun.IT97K-499-35.gnm1.Vu02
17669564	17800373	13997530	14128225	130810	130696	99.82	Chr02	vigun.IT97K-499-35.gnm1.Vu02
17802890	17867322	14126477	14190946	64433	64470	99.73	Chr02	vigun.IT97K-499-35.gnm1.Vu02
17893289	17999963	14213324	14319994	106675	106671	99.84	Chr02	vigun.IT97K-499-35.gnm1.Vu02
18019039	18050104	14338067	14369124	31066	31058	99.93	Chr02	vigun.IT97K-499-35.gnm1.Vu02
18050111	18338014	14369079	14656862	287904	287784	99.86	Chr02	vigun.IT97K-499-35.gnm1.Vu02
18317994	18384604	14636871	14703460	66611	66590	99.83	Chr02	vigun.IT97K-499-35.gnm1.Vu02
18364590	18766464	14683438	15085126	401875	401689	99.91	Chr02	vigun.IT97K-499-35.gnm1.Vu02
18746441	18885625	15065120	15204308	139185	139189	99.91	Chr02	vigun.IT97K-499-35.gnm1.Vu02
18865582	19005016	15184248	15323626	139435	139379	99.87	Chr02	vigun.IT97K-499-35.gnm1.Vu02
19012180	19069023	15331584	15388373	56844	56790	99.79	Chr02	vigun.IT97K-499-35.gnm1.Vu02
18989635	19022626	15334719	15367688	32992	32970	99.77	Chr02	vigun.IT97K-499-35.gnm1.Vu02
19070898	19346651	15367105	15642700	275754	275596	99.86	Chr02	vigun.IT97K-499-35.gnm1.Vu02
19931101	19963830	16196783	16229659	32730	32877	97.87	Chr02	vigun.IT97K-499-35.gnm1.Vu02
19963826	20150358	16230147	16416738	186533	186592	99.8	Chr02	vigun.IT97K-499-35.gnm1.Vu02
20150306	20214871	16416736	16481357	64566	64622	99.87	Chr02	vigun.IT97K-499-35.gnm1.Vu02
20238067	20419059	16504546	16685528	180993	180983	99.86	Chr02	vigun.IT97K-499-35.gnm1.Vu02
20424659	20615372	16685523	16876308	190714	190786	99.75	Chr02	vigun.IT97K-499-35.gnm1.Vu02
20684557	20715112	16938404	16969087	30556	30684	98.81	Chr02	vigun.IT97K-499-35.gnm1.Vu02
20715002	20788500	16969083	17042603	73499	73521	99.33	Chr02	vigun.IT97K-499-35.gnm1.Vu02
20789226	20893288	17042600	17146619	104063	104020	99.4	Chr02	vigun.IT97K-499-35.gnm1.Vu02
20890267	20930163	17136004	17175934	39897	39931	99.83	Chr02	vigun.IT97K-499-35.gnm1.Vu02
20935513	21044731	17181297	17290548	109219	109252	99.81	Chr02	vigun.IT97K-499-35.gnm1.Vu02
21044665	21088731	17290556	17334624	44067	44069	99.95	Chr02	vigun.IT97K-499-35.gnm1.Vu02
21088729	21166223	17334668	17412147	77495	77480	99.35	Chr02	vigun.IT97K-499-35.gnm1.Vu02
21174249	21208679	17420964	17455324	34431	34361	98.23	Chr02	vigun.IT97K-499-35.gnm1.Vu02
21238377	21288635	17484845	17535056	50259	50212	99.48	Chr02	vigun.IT97K-499-35.gnm1.Vu02
21288638	21320969	17535153	17567436	32332	32284	99.31	Chr02	vigun.IT97K-499-35.gnm1.Vu02
21380961	21430646	17628660	17678369	49686	49710	99.11	Chr02	vigun.IT97K-499-35.gnm1.Vu02
21465499	21526663	17724282	17785551	61165	61270	99.38	Chr02	vigun.IT97K-499-35.gnm1.Vu02
21526658	21557729	17785753	17816664	31072	30912	98.51	Chr02	vigun.IT97K-499-35.gnm1.Vu02
21715475	21766987	17977829	18029358	51513	51530	98.86	Chr02	vigun.IT97K-499-35.gnm1.Vu02
21766969	21801330	18029302	18063466	34362	34165	97.86	Chr02	vigun.IT97K-499-35.gnm1.Vu02
21999519	22039205	18260948	18300447	39687	39500	98.98	Chr02	vigun.IT97K-499-35.gnm1.Vu02
22064016	22245965	18330251	18512297	181950	182047	99.81	Chr02	vigun.IT97K-499-35.gnm1.Vu02
22235941	22280190	18502273	18546544	44250	44272	99.76	Chr02	vigun.IT97K-499-35.gnm1.Vu02
22296362	22394747	18562591	18661103	98386	98513	99.72	Chr02	vigun.IT97K-499-35.gnm1.Vu02
22374742	22411137	18641074	18677495	36396	36422	99.91	Chr02	vigun.IT97K-499-35.gnm1.Vu02
22413141	22477269	18679535	18743657	64129	64123	99.77	Chr02	vigun.IT97K-499-35.gnm1.Vu02
22477248	22585797	18743600	18852072	108550	108473	99.9	Chr02	vigun.IT97K-499-35.gnm1.Vu02
22596004	22842897	18862402	19109191	246894	246790	99.79	Chr02	vigun.IT97K-499-35.gnm1.Vu02
22854204	22896338	19120847	19162997	42135	42151	97.77	Chr02	vigun.IT97K-499-35.gnm1.Vu02
23065180	23109811	19355904	19400502	44632	44599	99.25	Chr02	vigun.IT97K-499-35.gnm1.Vu02
23148389	23265641	19432452	19549730	117253	117279	99.13	Chr02	vigun.IT97K-499-35.gnm1.Vu02
23299588	23352586	19583828	19636959	52999	53132	98.45	Chr02	vigun.IT97K-499-35.gnm1.Vu02
23352586	23383197	19637223	19667910	30612	30688	97.5	Chr02	vigun.IT97K-499-35.gnm1.Vu02
23383320	23426374	19667962	19710941	43055	42980	99.36	Chr02	vigun.IT97K-499-35.gnm1.Vu02
23426322	23484898	19710927	19769335	58577	58409	99.14	Chr02	vigun.IT97K-499-35.gnm1.Vu02
23551020	23585009	19845038	19879030	33990	33993	98.98	Chr02	vigun.IT97K-499-35.gnm1.Vu02
23641292	23705381	19935902	19999943	64090	64042	99.84	Chr02	vigun.IT97K-499-35.gnm1.Vu02
23685366	23844460	19979930	20138842	159095	158913	99.67	Chr02	vigun.IT97K-499-35.gnm1.Vu02
23948658	24006392	20226015	20283655	57735	57641	99.42	Chr02	vigun.IT97K-499-35.gnm1.Vu02
24006462	24037313	20283633	20314420	30852	30788	99.38	Chr02	vigun.IT97K-499-35.gnm1.Vu02
24040963	24082056	20314410	20355536	41094	41127	99.33	Chr02	vigun.IT97K-499-35.gnm1.Vu02
24108169	24147949	20382893	20422701	39781	39809	99.06	Chr02	vigun.IT97K-499-35.gnm1.Vu02
1	36449	20386612	20350143	36449	36470	99.24	Scaffold164	vigun.IT97K-499-35.gnm1.Vu02
24148358	24217539	20432802	20501892	69182	69091	99.28	Chr02	vigun.IT97K-499-35.gnm1.Vu02
24207542	24238607	20491912	20522972	31066	31061	99.57	Chr02	vigun.IT97K-499-35.gnm1.Vu02
24238574	24269143	20522901	20553456	30570	30556	99.8	Chr02	vigun.IT97K-499-35.gnm1.Vu02
24269104	24342929	20553375	20627178	73826	73804	99.84	Chr02	vigun.IT97K-499-35.gnm1.Vu02
24446665	24574118	20725874	20853579	127454	127706	99.15	Chr02	vigun.IT97K-499-35.gnm1.Vu02
24616984	24678629	20892410	20953980	61646	61571	99.67	Chr02	vigun.IT97K-499-35.gnm1.Vu02
24678607	24721965	20953911	20997258	43359	43348	99.77	Chr02	vigun.IT97K-499-35.gnm1.Vu02
24732817	24764019	21007466	21038605	31203	31140	99.32	Chr02	vigun.IT97K-499-35.gnm1.Vu02
24764014	24826248	21038781	21101005	62235	62225	99.57	Chr02	vigun.IT97K-499-35.gnm1.Vu02
24826183	25026231	21100982	21300891	200049	199910	99.8	Chr02	vigun.IT97K-499-35.gnm1.Vu02
25016203	25081848	21290883	21356586	65646	65704	99.36	Chr02	vigun.IT97K-499-35.gnm1.Vu02
25081851	25113515	21356549	21388206	31665	31658	99.76	Chr02	vigun.IT97K-499-35.gnm1.Vu02
25131015	25164948	21412113	21446082	33934	33970	98.38	Chr02	vigun.IT97K-499-35.gnm1.Vu02
25244005	25276933	21528023	21561084	32929	33062	97.95	Chr02	vigun.IT97K-499-35.gnm1.Vu02
25333470	25388325	21618440	21673218	54856	54779	99.24	Chr02	vigun.IT97K-499-35.gnm1.Vu02
25388328	25424824	21673861	21710333	36497	36473	99.85	Chr02	vigun.IT97K-499-35.gnm1.Vu02
25404830	25493429	21690364	21778944	88600	88581	99.77	Chr02	vigun.IT97K-499-35.gnm1.Vu02
25572950	25605677	21858108	21890808	32728	32701	99.69	Chr02	vigun.IT97K-499-35.gnm1.Vu02
25608053	25766648	21892937	22051438	158596	158502	99.89	Chr02	vigun.IT97K-499-35.gnm1.Vu02
25766647	25942431	22051395	22227220	175785	175826	99.77	Chr02	vigun.IT97K-499-35.gnm1.Vu02
26192720	26238454	22492189	22537936	45735	45748	99.05	Chr02	vigun.IT97K-499-35.gnm1.Vu02
26238449	26275134	22537981	22574434	36686	36454	97.09	Chr02	vigun.IT97K-499-35.gnm1.Vu02
26395995	26447127	22714433	22765602	51133	51170	99.31	Chr02	vigun.IT97K-499-35.gnm1.Vu02
26495302	26526554	22794462	22825779	31253	31318	98.5	Chr02	vigun.IT97K-499-35.gnm1.Vu02
26526553	26564933	22825818	22864133	38381	38316	99.16	Chr02	vigun.IT97K-499-35.gnm1.Vu02
26719668	26786555	23039646	23106529	66888	66884	99.44	Chr02	vigun.IT97K-499-35.gnm1.Vu02
26828668	26887354	23148265	23206785	58687	58521	98.69	Chr02	vigun.IT97K-499-35.gnm1.Vu02
26892196	26957856	23211895	23277598	65661	65704	99.53	Chr02	vigun.IT97K-499-35.gnm1.Vu02
26958900	27018473	23278058	23337602	59574	59545	98.95	Chr02	vigun.IT97K-499-35.gnm1.Vu02
27069855	27103619	23396994	23430783	33765	33790	98.73	Chr02	vigun.IT97K-499-35.gnm1.Vu02
27109537	27144685	23436290	23471404	35149	35115	99.45	Chr02	vigun.IT97K-499-35.gnm1.Vu02
27169340	27203383	23501730	23535674	34044	33945	98.18	Chr02	vigun.IT97K-499-35.gnm1.Vu02
27226667	27290146	23563235	23626584	63480	63350	97.96	Chr02	vigun.IT97K-499-35.gnm1.Vu02
27341421	27380517	23679907	23718980	39097	39074	99.62	Chr02	vigun.IT97K-499-35.gnm1.Vu02
27417079	27468520	23751682	23803113	51442	51432	98.8	Chr02	vigun.IT97K-499-35.gnm1.Vu02
27730802	27779275	24007114	24055598	48474	48485	99.2	Chr02	vigun.IT97K-499-35.gnm1.Vu02
27869030	27900066	24145542	24176603	31037	31062	99.01	Chr02	vigun.IT97K-499-35.gnm1.Vu02
27920911	27957866	24197899	24234779	36956	36881	98.28	Chr02	vigun.IT97K-499-35.gnm1.Vu02
28015085	28063857	24288036	24336764	48773	48729	98.83	Chr02	vigun.IT97K-499-35.gnm1.Vu02
28129519	28163052	24405107	24438618	33534	33512	99.53	Chr02	vigun.IT97K-499-35.gnm1.Vu02
28208407	28239608	24481683	24512899	31202	31217	99.03	Chr02	vigun.IT97K-499-35.gnm1.Vu02
28795172	28970368	25088458	25263592	175197	175135	99.92	Chr02	vigun.IT97K-499-35.gnm1.Vu02
28970361	29103738	25264690	25398060	133378	133371	99.93	Chr02	vigun.IT97K-499-35.gnm1.Vu02
29083743	29202242	25378036	25496522	118500	118487	99.93	Chr02	vigun.IT97K-499-35.gnm1.Vu02
29182219	29225861	25476516	25520174	43643	43659	99.37	Chr02	vigun.IT97K-499-35.gnm1.Vu02
29407294	29452205	25754928	25799843	44912	44916	97.68	Chr02	vigun.IT97K-499-35.gnm1.Vu02
29463300	29511805	25810101	25858713	48506	48613	97.11	Chr02	vigun.IT97K-499-35.gnm1.Vu02
29679429	29720610	26022557	26063686	41182	41130	97.63	Chr02	vigun.IT97K-499-35.gnm1.Vu02
29814729	29857891	26155364	26198530	43163	43167	99.88	Chr02	vigun.IT97K-499-35.gnm1.Vu02
29874097	29945228	26215088	26286160	71132	71073	99.69	Chr02	vigun.IT97K-499-35.gnm1.Vu02
29945221	30049212	26286207	26390155	103992	103949	99.77	Chr02	vigun.IT97K-499-35.gnm1.Vu02
30117194	30173192	26457041	26512991	55999	55951	98.87	Chr02	vigun.IT97K-499-35.gnm1.Vu02
30194724	30228414	26534996	26568546	33691	33551	97.82	Chr02	vigun.IT97K-499-35.gnm1.Vu02
30254612	30305817	26597830	26648824	51206	50995	99.32	Chr02	vigun.IT97K-499-35.gnm1.Vu02
30305981	30370546	26648822	26713350	64566	64529	99.87	Chr02	vigun.IT97K-499-35.gnm1.Vu02
30350528	30426219	26693360	26769032	75692	75673	99.86	Chr02	vigun.IT97K-499-35.gnm1.Vu02
30426214	30540426	26769093	26883264	114213	114172	99.64	Chr02	vigun.IT97K-499-35.gnm1.Vu02
30714015	30835671	27045588	27167238	121657	121651	99.58	Chr02	vigun.IT97K-499-35.gnm1.Vu02
30841637	30958353	27172646	27289386	116717	116741	99.53	Chr02	vigun.IT97K-499-35.gnm1.Vu02
30958302	30995658	27289379	27326707	37357	37329	99.92	Chr02	vigun.IT97K-499-35.gnm1.Vu02
30995594	31028229	27326710	27359312	32636	32603	99.72	Chr02	vigun.IT97K-499-35.gnm1.Vu02
31033216	31070708	27359462	27396953	37493	37492	97.93	Chr02	vigun.IT97K-499-35.gnm1.Vu02
31177890	31209361	27484672	27516023	31472	31352	98.27	Chr02	vigun.IT97K-499-35.gnm1.Vu02
31315889	31376582	27616179	27676859	60694	60681	98.87	Chr02	vigun.IT97K-499-35.gnm1.Vu02
31376552	31407280	27676875	27707583	30729	30709	99.18	Chr02	vigun.IT97K-499-35.gnm1.Vu02
31457224	31519406	27762028	27824222	62183	62195	99.79	Chr02	vigun.IT97K-499-35.gnm1.Vu02
31519387	31572159	27824255	27877040	52773	52786	99.6	Chr02	vigun.IT97K-499-35.gnm1.Vu02
31580957	31890687	27886039	28195691	309731	309653	99.77	Chr02	vigun.IT97K-499-35.gnm1.Vu02
32032870	32075720	28334862	28377665	42851	42804	98.81	Chr02	vigun.IT97K-499-35.gnm1.Vu02
32062069	32113804	28364053	28415739	51736	51687	99.65	Chr02	vigun.IT97K-499-35.gnm1.Vu02
32183642	32285412	28484751	28586523	101771	101773	99.82	Chr02	vigun.IT97K-499-35.gnm1.Vu02
32265421	32347444	28566528	28648495	82024	81968	99.77	Chr02	vigun.IT97K-499-35.gnm1.Vu02
32360369	32480745	28661328	28781724	120377	120397	99.86	Chr02	vigun.IT97K-499-35.gnm1.Vu02
32480615	32535715	28784634	28839698	55101	55065	99.84	Chr02	vigun.IT97K-499-35.gnm1.Vu02
32538094	32596795	28839632	28898322	58702	58691	99.84	Chr02	vigun.IT97K-499-35.gnm1.Vu02
32630014	32778589	28931202	29079723	148576	148522	99.87	Chr02	vigun.IT97K-499-35.gnm1.Vu02
32778636	32839033	29079995	29140361	60398	60367	99.72	Chr02	vigun.IT97K-499-35.gnm1.Vu02
32845287	32921533	29140357	29216586	76247	76230	99.71	Chr02	vigun.IT97K-499-35.gnm1.Vu02
32921527	33010734	29219739	29308909	89208	89171	99.82	Chr02	vigun.IT97K-499-35.gnm1.Vu02
33025203	33090503	29323388	29388667	65301	65280	99.89	Chr02	vigun.IT97K-499-35.gnm1.Vu02
33094612	33142154	29389513	29437034	47543	47522	99.86	Chr02	vigun.IT97K-499-35.gnm1.Vu02
33144155	33252873	29437180	29545823	108719	108644	99.83	Chr02	vigun.IT97K-499-35.gnm1.Vu02
33274876	33393027	29567786	29685945	118152	118160	99.55	Chr02	vigun.IT97K-499-35.gnm1.Vu02
33472118	33641203	29761032	29930061	169086	169030	99.83	Chr02	vigun.IT97K-499-35.gnm1.Vu02
33641403	33737441	29930932	30026946	96039	96015	99.79	Chr02	vigun.IT97K-499-35.gnm1.Vu02
33737391	33815656	30026932	30105215	78266	78284	99.82	Chr02	vigun.IT97K-499-35.gnm1.Vu02
33805637	33896994	30095193	30186630	91358	91438	99.35	Chr02	vigun.IT97K-499-35.gnm1.Vu02
33896980	34049895	30186580	30339443	152916	152864	99.76	Chr02	vigun.IT97K-499-35.gnm1.Vu02
34049890	34151025	30340057	30441038	101136	100982	99.44	Chr02	vigun.IT97K-499-35.gnm1.Vu02
34170274	34263424	30459979	30553057	93151	93079	99.83	Chr02	vigun.IT97K-499-35.gnm1.Vu02
34267386	34304357	30556285	30593256	36972	36972	99.4	Chr02	vigun.IT97K-499-35.gnm1.Vu02
34331025	34753455	30620382	31042884	422431	422503	99.78	Chr02	vigun.IT97K-499-35.gnm1.Vu02
34753451	34813429	31043128	31103056	59979	59929	99.82	Chr02	vigun.IT97K-499-35.gnm1.Vu02
34813423	34874033	31105257	31165868	60611	60612	99.85	Chr02	vigun.IT97K-499-35.gnm1.Vu02
34877374	35011473	31167776	31301949	134100	134174	99.82	Chr02	vigun.IT97K-499-35.gnm1.Vu02
35011639	35076634	31302103	31367075	64996	64973	99.88	Chr02	vigun.IT97K-499-35.gnm1.Vu02
35076596	35136916	31367079	31427385	60321	60307	99.88	Chr02	vigun.IT97K-499-35.gnm1.Vu02
35136912	35255559	31428056	31546742	118648	118687	99.68	Chr02	vigun.IT97K-499-35.gnm1.Vu02
35303594	35346303	31572369	31615007	42710	42639	98.87	Chr02	vigun.IT97K-499-35.gnm1.Vu02
35357459	35408484	31626752	31677732	51026	50981	99.58	Chr02	vigun.IT97K-499-35.gnm1.Vu02
35410995	35461540	31677810	31728214	50546	50405	98.91	Chr02	vigun.IT97K-499-35.gnm1.Vu02
35493327	35581735	31760356	31848863	88409	88508	99.64	Chr02	vigun.IT97K-499-35.gnm1.Vu02
35581728	35652627	31848804	31919657	70900	70854	99.83	Chr02	vigun.IT97K-499-35.gnm1.Vu02
35692959	35842759	31954118	32103898	149801	149781	99.81	Chr02	vigun.IT97K-499-35.gnm1.Vu02
35842751	36333793	32107565	32598701	491043	491137	99.71	Chr02	vigun.IT97K-499-35.gnm1.Vu02
36333797	36395153	32598657	32660034	61357	61378	99.64	Chr02	vigun.IT97K-499-35.gnm1.Vu02
36397667	36434913	32662563	32699848	37247	37286	98.95	Chr02	vigun.IT97K-499-35.gnm1.Vu02
36438488	36468551	32701979	32732120	30064	30142	98.35	Chr02	vigun.IT97K-499-35.gnm1.Vu02
36468551	36510124	32731867	32773273	41574	41407	98.43	Chr02	vigun.IT97K-499-35.gnm1.Vu02
36520239	36557077	32783873	32820782	36839	36910	97.99	Chr02	vigun.IT97K-499-35.gnm1.Vu02
36564433	36598268	32829378	32863240	33836	33863	99.03	Chr02	vigun.IT97K-499-35.gnm1.Vu02
36686367	36766189	32941718	33021543	79823	79826	99.63	Chr02	vigun.IT97K-499-35.gnm1.Vu02
36766161	36813870	33021583	33069298	47710	47716	99.93	Chr02	vigun.IT97K-499-35.gnm1.Vu02
36813872	36894418	33069256	33149889	80547	80634	99.7	Chr02	vigun.IT97K-499-35.gnm1.Vu02
36907152	37116228	33162051	33371228	209077	209178	99.55	Chr02	vigun.IT97K-499-35.gnm1.Vu02
37120839	37162115	33372982	33414242	41277	41261	99.59	Chr02	vigun.IT97K-499-35.gnm1.Vu02
37185879	37236015	33442708	33492935	50137	50228	99.55	Chr02	vigun.IT97K-499-35.gnm1.Vu02
37256549	37305275	33513473	33562140	48727	48668	99.64	Chr02	vigun.IT97K-499-35.gnm1.Vu02
37537752	37676798	33752328	33891467	139047	139140	99.55	Chr02	vigun.IT97K-499-35.gnm1.Vu02
10431505	10560016	147193	18652	128512	128542	99.87	Chr03	vigun.IT97K-499-35.gnm1.Vu03
10318347	10431506	260305	147145	113160	113161	99.59	Chr03	vigun.IT97K-499-35.gnm1.Vu03
10239341	10276328	339672	302650	36988	37023	98.52	Chr03	vigun.IT97K-499-35.gnm1.Vu03
10188745	10223483	384280	349438	34739	34843	98.29	Chr03	vigun.IT97K-499-35.gnm1.Vu03
10132421	10176201	440240	396602	43781	43639	97.01	Chr03	vigun.IT97K-499-35.gnm1.Vu03
10015916	10062241	553470	507225	46326	46246	99.61	Chr03	vigun.IT97K-499-35.gnm1.Vu03
9925780	9957536	648579	616921	31757	31659	99.19	Chr03	vigun.IT97K-499-35.gnm1.Vu03
9892469	9925787	682495	649191	33319	33305	99.61	Chr03	vigun.IT97K-499-35.gnm1.Vu03
9709995	9822875	867833	754936	112881	112898	99.81	Chr03	vigun.IT97K-499-35.gnm1.Vu03
9668192	9707868	909690	870008	39677	39683	99.35	Chr03	vigun.IT97K-499-35.gnm1.Vu03
9626897	9667999	950884	909841	41103	41044	99.11	Chr03	vigun.IT97K-499-35.gnm1.Vu03
9496886	9604338	1088012	980543	107453	107470	99.76	Chr03	vigun.IT97K-499-35.gnm1.Vu03
9464785	9495475	1118857	1088020	30691	30838	96.98	Chr03	vigun.IT97K-499-35.gnm1.Vu03
9365396	9395953	1229495	1198848	30558	30648	97.66	Chr03	vigun.IT97K-499-35.gnm1.Vu03
9137003	9199017	1463471	1401444	62015	62028	99.05	Chr03	vigun.IT97K-499-35.gnm1.Vu03
8931562	8984882	1679507	1626164	53321	53344	99.03	Chr03	vigun.IT97K-499-35.gnm1.Vu03
8817543	8931562	1794446	1680406	114020	114041	99.86	Chr03	vigun.IT97K-499-35.gnm1.Vu03
8617296	8817515	1994599	1794423	200220	200177	99.87	Chr03	vigun.IT97K-499-35.gnm1.Vu03
8471318	8617290	2140466	1994565	145973	145902	99.7	Chr03	vigun.IT97K-499-35.gnm1.Vu03
8436532	8471407	2175286	2140427	34876	34860	99.94	Chr03	vigun.IT97K-499-35.gnm1.Vu03
8355035	8436496	2256751	2175283	81462	81469	99.89	Chr03	vigun.IT97K-499-35.gnm1.Vu03
8263705	8332192	2348031	2279587	68488	68445	99.87	Chr03	vigun.IT97K-499-35.gnm1.Vu03
8169802	8263705	2442049	2348153	93904	93897	99.93	Chr03	vigun.IT97K-499-35.gnm1.Vu03
8100533	8151844	2513264	2461904	51312	51361	99.54	Chr03	vigun.IT97K-499-35.gnm1.Vu03
8047883	8100537	2566056	2513324	52655	52733	99.43	Chr03	vigun.IT97K-499-35.gnm1.Vu03
8017707	8047879	2596757	2566632	30173	30126	99.44	Chr03	vigun.IT97K-499-35.gnm1.Vu03
7866417	7981227	2745349	2630546	114811	114804	99.87	Chr03	vigun.IT97K-499-35.gnm1.Vu03
7809342	7841448	2802289	2770177	32107	32113	99.18	Chr03	vigun.IT97K-499-35.gnm1.Vu03
7667843	7769986	2948874	2846756	102144	102119	99.76	Chr03	vigun.IT97K-499-35.gnm1.Vu03
7621293	7664407	2991911	2948869	43115	43043	99.14	Chr03	vigun.IT97K-499-35.gnm1.Vu03
7570795	7620969	3042110	2991909	50175	50202	98.9	Chr03	vigun.IT97K-499-35.gnm1.Vu03
7486925	7518711	3127119	3095362	31787	31758	99.8	Chr03	vigun.IT97K-499-35.gnm1.Vu03
7361252	7392200	3236576	3205667	30949	30910	99.18	Chr03	vigun.IT97K-499-35.gnm1.Vu03
7199160	7245062	3392293	3346298	45903	45996	98.16	Chr03	vigun.IT97K-499-35.gnm1.Vu03
7129782	7190242	3466496	3405865	60461	60632	98.76	Chr03	vigun.IT97K-499-35.gnm1.Vu03
7082251	7120579	3514944	3476804	38329	38141	98.26	Chr03	vigun.IT97K-499-35.gnm1.Vu03
7050585	7080854	3547817	3517513	30270	30305	99.79	Chr03	vigun.IT97K-499-35.gnm1.Vu03
6991890	7070570	3606557	3527808	78681	78750	99.83	Chr03	vigun.IT97K-499-35.gnm1.Vu03
6942243	6991893	3656246	3606609	49651	49638	99.84	Chr03	vigun.IT97K-499-35.gnm1.Vu03
6867858	6941922	3730324	3656229	74065	74096	99.88	Chr03	vigun.IT97K-499-35.gnm1.Vu03
6797318	6868101	3801056	3730305	70784	70752	99.93	Chr03	vigun.IT97K-499-35.gnm1.Vu03
6748257	6786793	3850152	3811647	38537	38506	99.77	Chr03	vigun.IT97K-499-35.gnm1.Vu03
6715059	6748236	3883274	3850113	33178	33162	99.9	Chr03	vigun.IT97K-499-35.gnm1.Vu03
6679313	6715059	3919159	3883422	35747	35738	99.91	Chr03	vigun.IT97K-499-35.gnm1.Vu03
6603483	6679305	3994991	3919123	75823	75869	99.85	Chr03	vigun.IT97K-499-35.gnm1.Vu03
6505233	6582227	4093247	4016190	76995	77058	99.28	Chr03	vigun.IT97K-499-35.gnm1.Vu03
6412354	6480523	4186164	4118067	68170	68098	99.74	Chr03	vigun.IT97K-499-35.gnm1.Vu03
6363617	6412259	4234792	4186158	48643	48635	99.76	Chr03	vigun.IT97K-499-35.gnm1.Vu03
6049108	6363597	4549195	4234771	314490	314425	99.63	Chr03	vigun.IT97K-499-35.gnm1.Vu03
5859645	6049152	4738753	4549235	189508	189519	99.8	Chr03	vigun.IT97K-499-35.gnm1.Vu03
5626798	5860709	4989825	4756024	233912	233802	99.79	Chr03	vigun.IT97K-499-35.gnm1.Vu03
5489352	5547230	5106747	5048970	57879	57778	99.22	Chr03	vigun.IT97K-499-35.gnm1.Vu03
5427277	5484266	5161170	5104161	56990	57010	99.86	Chr03	vigun.IT97K-499-35.gnm1.Vu03
5386291	5427277	5203025	5161999	40987	41027	99.67	Chr03	vigun.IT97K-499-35.gnm1.Vu03
5340510	5386292	5249121	5203339	45783	45783	99.9	Chr03	vigun.IT97K-499-35.gnm1.Vu03
5210465	5340547	5379306	5249150	130083	130157	99.8	Chr03	vigun.IT97K-499-35.gnm1.Vu03
5143840	5195070	5446289	5395026	51231	51264	99.31	Chr03	vigun.IT97K-499-35.gnm1.Vu03
4915003	5142705	5673957	5446283	227703	227675	99.72	Chr03	vigun.IT97K-499-35.gnm1.Vu03
4682092	4915219	5906669	5673661	233128	233009	99.84	Chr03	vigun.IT97K-499-35.gnm1.Vu03
4622273	4682142	5966511	5906669	59870	59843	99.69	Chr03	vigun.IT97K-499-35.gnm1.Vu03
4556169	4590518	6029869	5995677	34350	34193	98.09	Chr03	vigun.IT97K-499-35.gnm1.Vu03
4372720	4404351	6194820	6163283	31632	31538	96.78	Chr03	vigun.IT97K-499-35.gnm1.Vu03
4281597	4329163	6298643	6251002	47567	47642	99.04	Chr03	vigun.IT97K-499-35.gnm1.Vu03
4237555	4272162	6354850	6320176	34608	34675	99.09	Chr03	vigun.IT97K-499-35.gnm1.Vu03
4114574	4237555	6477636	6354811	122982	122826	99.28	Chr03	vigun.IT97K-499-35.gnm1.Vu03
4071800	4104183	6521353	6488997	32384	32357	99.78	Chr03	vigun.IT97K-499-35.gnm1.Vu03
4035834	4071876	6557409	6521346	36043	36064	99.13	Chr03	vigun.IT97K-499-35.gnm1.Vu03
3986052	4018465	6607228	6574779	32414	32450	98.25	Chr03	vigun.IT97K-499-35.gnm1.Vu03
3853756	3914919	6740053	6678798	61164	61256	99.14	Chr03	vigun.IT97K-499-35.gnm1.Vu03
3715002	3787604	6876562	6803846	72603	72717	98.6	Chr03	vigun.IT97K-499-35.gnm1.Vu03
3623420	3662919	6982124	6942587	39500	39538	97.48	Chr03	vigun.IT97K-499-35.gnm1.Vu03
3441883	3503141	7161090	7099839	61259	61252	99.05	Chr03	vigun.IT97K-499-35.gnm1.Vu03
3406983	3441024	7195069	7161080	34042	33990	98.92	Chr03	vigun.IT97K-499-35.gnm1.Vu03
3318560	3384590	7284766	7218790	66031	65977	99.13	Chr03	vigun.IT97K-499-35.gnm1.Vu03
3278709	3313124	7323950	7289458	34416	34493	97.46	Chr03	vigun.IT97K-499-35.gnm1.Vu03
3084045	3161313	7574728	7497516	77269	77213	99.61	Chr03	vigun.IT97K-499-35.gnm1.Vu03
2971848	3104088	7686896	7554694	132241	132203	99.85	Chr03	vigun.IT97K-499-35.gnm1.Vu03
2788364	2971852	7875856	7692340	183489	183517	99.18	Chr03	vigun.IT97K-499-35.gnm1.Vu03
2700854	2787867	7963316	7876113	87014	87204	99.26	Chr03	vigun.IT97K-499-35.gnm1.Vu03
2645674	2688428	8016591	7973907	42755	42685	99.21	Chr03	vigun.IT97K-499-35.gnm1.Vu03
2565432	2602875	8103963	8066548	37444	37416	99.84	Chr03	vigun.IT97K-499-35.gnm1.Vu03
2489930	2542325	8173784	8121419	52396	52366	99.84	Chr03	vigun.IT97K-499-35.gnm1.Vu03
2433578	2489966	8230282	8173784	56389	56499	99.61	Chr03	vigun.IT97K-499-35.gnm1.Vu03
2235316	2433664	8428621	8230248	198349	198374	99.81	Chr03	vigun.IT97K-499-35.gnm1.Vu03
2194837	2234647	8468444	8428640	39811	39805	99.83	Chr03	vigun.IT97K-499-35.gnm1.Vu03
2149535	2194416	8513309	8468440	44882	44870	99.72	Chr03	vigun.IT97K-499-35.gnm1.Vu03
2100721	2149162	8561731	8513294	48442	48438	99.73	Chr03	vigun.IT97K-499-35.gnm1.Vu03
2034729	2085931	8628456	8577241	51203	51216	99.45	Chr03	vigun.IT97K-499-35.gnm1.Vu03
1927499	2034748	8735772	8628501	107250	107272	99.79	Chr03	vigun.IT97K-499-35.gnm1.Vu03
1851117	1916596	8810441	8745043	65480	65399	98.85	Chr03	vigun.IT97K-499-35.gnm1.Vu03
1701148	1809586	8950122	8841698	108439	108425	99.84	Chr03	vigun.IT97K-499-35.gnm1.Vu03
1621011	1665668	9052661	9008029	44658	44633	99.93	Chr03	vigun.IT97K-499-35.gnm1.Vu03
1556686	1617764	9113765	9052655	61079	61111	99.17	Chr03	vigun.IT97K-499-35.gnm1.Vu03
1461996	1499524	9453066	9415558	37529	37509	99.52	Chr03	vigun.IT97K-499-35.gnm1.Vu03
1323046	1430519	9595934	9488427	107474	107508	99.57	Chr03	vigun.IT97K-499-35.gnm1.Vu03
1218714	1301098	9700145	9617874	82385	82272	99.74	Chr03	vigun.IT97K-499-35.gnm1.Vu03
1087339	1215436	9828081	9700141	128098	127941	99.72	Chr03	vigun.IT97K-499-35.gnm1.Vu03
897464	1083869	10007172	9820811	186406	186362	99.67	Chr03	vigun.IT97K-499-35.gnm1.Vu03
818462	899216	10093409	10012651	80755	80759	99.73	Chr03	vigun.IT97K-499-35.gnm1.Vu03
743359	780592	10159748	10122518	37234	37231	99.1	Chr03	vigun.IT97K-499-35.gnm1.Vu03
682002	717472	10228373	10192897	35471	35477	99.32	Chr03	vigun.IT97K-499-35.gnm1.Vu03
591297	661289	10318241	10248207	69993	70035	99.64	Chr03	vigun.IT97K-499-35.gnm1.Vu03
522546	572703	10386955	10336832	50158	50124	99.77	Chr03	vigun.IT97K-499-35.gnm1.Vu03
395069	449457	10515431	10461057	54389	54375	99.96	Chr03	vigun.IT97K-499-35.gnm1.Vu03
317627	395162	10592982	10515416	77536	77567	99.79	Chr03	vigun.IT97K-499-35.gnm1.Vu03
281227	317628	10629329	10592933	36402	36397	99.68	Chr03	vigun.IT97K-499-35.gnm1.Vu03
186734	259429	10723562	10650807	72696	72756	98.81	Chr03	vigun.IT97K-499-35.gnm1.Vu03
95382	176697	10815064	10733583	81316	81482	99.08	Chr03	vigun.IT97K-499-35.gnm1.Vu03
69655422	69699988	11129612	11085079	44567	44534	99.68	Chr03	vigun.IT97K-499-35.gnm1.Vu03
69304749	69497748	11480866	11287917	193000	192950	99.35	Chr03	vigun.IT97K-499-35.gnm1.Vu03
69172732	69240266	11618340	11550800	67535	67541	99.25	Chr03	vigun.IT97K-499-35.gnm1.Vu03
69106004	69144306	11687519	11649107	38303	38413	98.3	Chr03	vigun.IT97K-499-35.gnm1.Vu03
68985346	69096451	11807628	11696548	111106	111081	98.75	Chr03	vigun.IT97K-499-35.gnm1.Vu03
68789785	68833706	12014746	11970739	43922	44008	99.17	Chr03	vigun.IT97K-499-35.gnm1.Vu03
68746050	68796043	12058484	12008488	49994	49997	99.42	Chr03	vigun.IT97K-499-35.gnm1.Vu03
68646097	68725908	12159001	12079142	79812	79860	99.72	Chr03	vigun.IT97K-499-35.gnm1.Vu03
68596250	68630274	12208226	12174197	34025	34030	99.41	Chr03	vigun.IT97K-499-35.gnm1.Vu03
68557347	68591180	12247495	12213699	33834	33797	97.45	Chr03	vigun.IT97K-499-35.gnm1.Vu03
68268320	68312065	12562160	12518630	43746	43531	97.01	Chr03	vigun.IT97K-499-35.gnm1.Vu03
67230161	67272564	13601998	13559622	42404	42377	97.64	Chr03	vigun.IT97K-499-35.gnm1.Vu03
67155148	67189478	13657724	13623356	34331	34369	98.36	Chr03	vigun.IT97K-499-35.gnm1.Vu03
66598154	66645778	14319627	14271961	47625	47667	99.39	Chr03	vigun.IT97K-499-35.gnm1.Vu03
66357044	66413511	14554281	14497969	56468	56313	98.56	Chr03	vigun.IT97K-499-35.gnm1.Vu03
66312375	66348377	14602008	14565962	36003	36047	98.09	Chr03	vigun.IT97K-499-35.gnm1.Vu03
65392561	65508484	15447553	15331712	115924	115842	99.01	Chr03	vigun.IT97K-499-35.gnm1.Vu03
65219748	65249974	15619730	15589509	30227	30222	99.03	Chr03	vigun.IT97K-499-35.gnm1.Vu03
65185064	65219619	15654414	15619730	34556	34685	99.1	Chr03	vigun.IT97K-499-35.gnm1.Vu03
65124368	65175030	15714364	15663743	50663	50622	98.95	Chr03	vigun.IT97K-499-35.gnm1.Vu03
65077340	65124377	15766099	15718904	47038	47196	99.15	Chr03	vigun.IT97K-499-35.gnm1.Vu03
64765544	64818325	16068171	16015302	52782	52870	99.28	Chr03	vigun.IT97K-499-35.gnm1.Vu03
64678493	64760685	16150307	16068162	82193	82146	99.72	Chr03	vigun.IT97K-499-35.gnm1.Vu03
64556179	64678531	16272690	16150325	122353	122366	99.75	Chr03	vigun.IT97K-499-35.gnm1.Vu03
64506142	64553454	16322630	16275384	47313	47247	99.75	Chr03	vigun.IT97K-499-35.gnm1.Vu03
64298150	64526156	16530604	16302637	228007	227968	99.85	Chr03	vigun.IT97K-499-35.gnm1.Vu03
64170972	64298156	16660356	16533265	127185	127092	99.9	Chr03	vigun.IT97K-499-35.gnm1.Vu03
64106189	64171130	16725423	16660401	64942	65023	99.86	Chr03	vigun.IT97K-499-35.gnm1.Vu03
64092175	64126199	16739423	16705405	34025	34019	99.89	Chr03	vigun.IT97K-499-35.gnm1.Vu03
64035251	64092174	16796426	16739516	56924	56911	99.93	Chr03	vigun.IT97K-499-35.gnm1.Vu03
64022841	64055287	16808833	16776403	32447	32431	99.84	Chr03	vigun.IT97K-499-35.gnm1.Vu03
63981151	64012302	16864497	16833321	31152	31177	99.38	Chr03	vigun.IT97K-499-35.gnm1.Vu03
63842560	63951723	17009490	16900277	109164	109214	99.7	Chr03	vigun.IT97K-499-35.gnm1.Vu03
63739146	63842622	17112974	17009464	103477	103511	99.84	Chr03	vigun.IT97K-499-35.gnm1.Vu03
63615358	63731639	17236674	17120462	116282	116213	99.87	Chr03	vigun.IT97K-499-35.gnm1.Vu03
63581144	63613152	17268712	17236669	32009	32044	99.64	Chr03	vigun.IT97K-499-35.gnm1.Vu03
63494471	63529387	17355704	17320794	34917	34911	99.96	Chr03	vigun.IT97K-499-35.gnm1.Vu03
63362103	63477749	17488604	17372916	115647	115689	99.85	Chr03	vigun.IT97K-499-35.gnm1.Vu03
63295034	63362151	17555561	17488512	67118	67050	99.82	Chr03	vigun.IT97K-499-35.gnm1.Vu03
63273008	63315049	17577601	17535564	42042	42038	99.8	Chr03	vigun.IT97K-499-35.gnm1.Vu03
63232992	63293012	17617608	17557582	60021	60027	99.13	Chr03	vigun.IT97K-499-35.gnm1.Vu03
63177390	63230325	17670508	17617585	52936	52924	99.27	Chr03	vigun.IT97K-499-35.gnm1.Vu03
62976361	63169391	17870719	17677548	193031	193172	99.84	Chr03	vigun.IT97K-499-35.gnm1.Vu03
62955886	62996397	17891353	17850677	40512	40677	99.52	Chr03	vigun.IT97K-499-35.gnm1.Vu03
62829229	62955915	18018093	17891375	126687	126719	99.89	Chr03	vigun.IT97K-499-35.gnm1.Vu03
62753548	62829222	18093804	18018045	75675	75760	99.48	Chr03	vigun.IT97K-499-35.gnm1.Vu03
62682769	62723013	18166480	18126248	40245	40233	97.41	Chr03	vigun.IT97K-499-35.gnm1.Vu03
62632951	62667478	18217951	18183396	34528	34556	99.06	Chr03	vigun.IT97K-499-35.gnm1.Vu03
62556639	62618765	18294652	18232592	62127	62061	99.83	Chr03	vigun.IT97K-499-35.gnm1.Vu03
62524480	62555840	18326015	18294652	31361	31364	99.85	Chr03	vigun.IT97K-499-35.gnm1.Vu03
62448702	62524543	18401856	18326032	75842	75825	99.75	Chr03	vigun.IT97K-499-35.gnm1.Vu03
62367702	62442733	18481898	18406942	75032	74957	99.53	Chr03	vigun.IT97K-499-35.gnm1.Vu03
62294508	62338132	18558988	18515326	43625	43663	99.67	Chr03	vigun.IT97K-499-35.gnm1.Vu03
62211131	62294586	18642375	18558954	83456	83422	99.85	Chr03	vigun.IT97K-499-35.gnm1.Vu03
62137356	62211188	18716137	18642358	73833	73780	99.63	Chr03	vigun.IT97K-499-35.gnm1.Vu03
62068992	62137489	18784635	18716135	68498	68501	99.42	Chr03	vigun.IT97K-499-35.gnm1.Vu03
62010193	62045510	18847325	18812042	35318	35284	98.27	Chr03	vigun.IT97K-499-35.gnm1.Vu03
61910721	61984978	18945237	18871047	74258	74191	99.35	Chr03	vigun.IT97K-499-35.gnm1.Vu03
61877213	61909608	18977627	18945234	32396	32394	99.51	Chr03	vigun.IT97K-499-35.gnm1.Vu03
61822851	61859946	19030644	18993601	37096	37044	98.73	Chr03	vigun.IT97K-499-35.gnm1.Vu03
61715335	61767825	19152798	19100267	52491	52532	98.65	Chr03	vigun.IT97K-499-35.gnm1.Vu03
61642029	61715341	19225845	19152558	73313	73288	99.69	Chr03	vigun.IT97K-499-35.gnm1.Vu03
61513768	61642070	19354285	19225892	128303	128394	99.85	Chr03	vigun.IT97K-499-35.gnm1.Vu03
61399014	61533778	19469054	19334256	134765	134799	99.79	Chr03	vigun.IT97K-499-35.gnm1.Vu03
61329523	61377515	19538933	19490924	47993	48010	98.74	Chr03	vigun.IT97K-499-35.gnm1.Vu03
61194083	61230943	19659188	19622312	36861	36877	98.66	Chr03	vigun.IT97K-499-35.gnm1.Vu03
61126641	61163288	19729266	19692592	36648	36675	99.63	Chr03	vigun.IT97K-499-35.gnm1.Vu03
61011861	61098030	19843658	19757686	86170	85973	99.48	Chr03	vigun.IT97K-499-35.gnm1.Vu03
60980249	61011728	19875146	19843660	31480	31487	99.49	Chr03	vigun.IT97K-499-35.gnm1.Vu03
60886571	60950575	19968721	19904750	64005	63972	99.68	Chr03	vigun.IT97K-499-35.gnm1.Vu03
60780385	60858358	20074869	19996854	77974	78016	99.69	Chr03	vigun.IT97K-499-35.gnm1.Vu03
60658519	60717775	20196393	20137114	59257	59280	99.33	Chr03	vigun.IT97K-499-35.gnm1.Vu03
60608663	60658443	20246127	20196381	49781	49747	99.77	Chr03	vigun.IT97K-499-35.gnm1.Vu03
60574905	60608666	20280393	20246632	33762	33762	99.71	Chr03	vigun.IT97K-499-35.gnm1.Vu03
60495840	60543454	20361004	20313327	47615	47678	98.76	Chr03	vigun.IT97K-499-35.gnm1.Vu03
60379357	60459650	20483321	20403068	80294	80254	99.66	Chr03	vigun.IT97K-499-35.gnm1.Vu03
60325185	60399347	20537399	20463334	74163	74066	99.78	Chr03	vigun.IT97K-499-35.gnm1.Vu03
60277060	60325143	20585435	20537367	48084	48069	99.77	Chr03	vigun.IT97K-499-35.gnm1.Vu03
60207497	60260732	20655082	20601873	53236	53210	99.77	Chr03	vigun.IT97K-499-35.gnm1.Vu03
59936974	60207538	20925485	20655077	270565	270409	99.79	Chr03	vigun.IT97K-499-35.gnm1.Vu03
59695735	59936978	21167825	20926412	241244	241414	99.75	Chr03	vigun.IT97K-499-35.gnm1.Vu03
59525601	59617811	21332018	21239752	92211	92267	99.3	Chr03	vigun.IT97K-499-35.gnm1.Vu03
59421548	59473018	21436143	21384632	51471	51512	99.36	Chr03	vigun.IT97K-499-35.gnm1.Vu03
59368827	59421124	21490001	21437765	52298	52237	99.35	Chr03	vigun.IT97K-499-35.gnm1.Vu03
59289007	59349448	21564716	21504333	60442	60384	99.17	Chr03	vigun.IT97K-499-35.gnm1.Vu03
59240563	59289007	21612856	21564425	48445	48432	99.52	Chr03	vigun.IT97K-499-35.gnm1.Vu03
59145550	59221529	21707405	21631347	75980	76059	99.42	Chr03	vigun.IT97K-499-35.gnm1.Vu03
59108249	59145351	21744495	21707383	37103	37113	99.08	Chr03	vigun.IT97K-499-35.gnm1.Vu03
59017035	59104827	21839476	21751714	87793	87763	99.12	Chr03	vigun.IT97K-499-35.gnm1.Vu03
58869811	58906214	21983744	21947256	36404	36489	99.15	Chr03	vigun.IT97K-499-35.gnm1.Vu03
58729031	58761396	22123252	22091030	32366	32223	99.04	Chr03	vigun.IT97K-499-35.gnm1.Vu03
58689668	58727522	22161103	22123260	37855	37844	99.15	Chr03	vigun.IT97K-499-35.gnm1.Vu03
58580803	58661086	22271592	22191295	80284	80298	99.21	Chr03	vigun.IT97K-499-35.gnm1.Vu03
58518093	58550909	22334356	22301406	32817	32951	98.43	Chr03	vigun.IT97K-499-35.gnm1.Vu03
58471722	58518093	22383187	22336931	46372	46257	98.66	Chr03	vigun.IT97K-499-35.gnm1.Vu03
58426122	58463475	22443071	22405894	37354	37178	98.66	Chr03	vigun.IT97K-499-35.gnm1.Vu03
58151245	58252585	22490783	22592108	101341	101326	99.15	Chr03	vigun.IT97K-499-35.gnm1.Vu03
58252549	58315834	22592112	22655451	63286	63340	98.87	Chr03	vigun.IT97K-499-35.gnm1.Vu03
58340769	58375791	22671379	22706315	35023	34937	98.79	Chr03	vigun.IT97K-499-35.gnm1.Vu03
58062557	58130428	22796479	22728865	67872	67615	99.04	Chr03	vigun.IT97K-499-35.gnm1.Vu03
57962689	58042006	22891587	22812485	79318	79103	99.21	Chr03	vigun.IT97K-499-35.gnm1.Vu03
57794341	57962686	23063423	22895058	168346	168366	99.54	Chr03	vigun.IT97K-499-35.gnm1.Vu03
57729454	57794343	23132775	23067997	64890	64779	99.45	Chr03	vigun.IT97K-499-35.gnm1.Vu03
57579522	57666297	23282627	23195783	86776	86845	99.4	Chr03	vigun.IT97K-499-35.gnm1.Vu03
57463485	57579455	23398098	23282621	115971	115478	99.27	Chr03	vigun.IT97K-499-35.gnm1.Vu03
57103944	57463510	23757601	23398131	359567	359471	99.67	Chr03	vigun.IT97K-499-35.gnm1.Vu03
56899298	57092504	23961247	23768155	193207	193093	99.71	Chr03	vigun.IT97K-499-35.gnm1.Vu03
56780136	56875109	24080543	23985725	94974	94819	99.23	Chr03	vigun.IT97K-499-35.gnm1.Vu03
56399640	56430426	24475015	24444223	30787	30793	99.46	Chr03	vigun.IT97K-499-35.gnm1.Vu03
56341400	56392972	24533558	24482216	51573	51343	98.83	Chr03	vigun.IT97K-499-35.gnm1.Vu03
56275906	56329578	24599737	24545888	53673	53850	98.94	Chr03	vigun.IT97K-499-35.gnm1.Vu03
56205826	56275470	24669161	24599730	69645	69432	99.14	Chr03	vigun.IT97K-499-35.gnm1.Vu03
56112321	56205550	24762256	24669158	93230	93099	99.22	Chr03	vigun.IT97K-499-35.gnm1.Vu03
56076983	56112375	24797779	24762280	35393	35500	99.01	Chr03	vigun.IT97K-499-35.gnm1.Vu03
56037051	56076942	24837902	24798078	39892	39825	99.16	Chr03	vigun.IT97K-499-35.gnm1.Vu03
55852090	55913797	25015129	24953467	61708	61663	99.32	Chr03	vigun.IT97K-499-35.gnm1.Vu03
54580274	54625549	25118022	25072847	45276	45176	99.09	Chr03	vigun.IT97K-499-35.gnm1.Vu03
54515808	54578874	25181884	25118923	63067	62962	99.4	Chr03	vigun.IT97K-499-35.gnm1.Vu03
54461211	54515247	25235886	25181877	54037	54010	99.46	Chr03	vigun.IT97K-499-35.gnm1.Vu03
54419427	54454937	25271370	25235881	35511	35490	99.7	Chr03	vigun.IT97K-499-35.gnm1.Vu03
54361834	54414194	25323680	25271364	52361	52317	99.6	Chr03	vigun.IT97K-499-35.gnm1.Vu03
54303519	54350648	25370823	25323679	47130	47145	99.52	Chr03	vigun.IT97K-499-35.gnm1.Vu03
54255808	54307575	25421700	25370023	51768	51678	99.28	Chr03	vigun.IT97K-499-35.gnm1.Vu03
54051417	54179172	25624700	25496883	127756	127818	99.59	Chr03	vigun.IT97K-499-35.gnm1.Vu03
53879465	54007517	25794507	25666559	128053	127949	99.11	Chr03	vigun.IT97K-499-35.gnm1.Vu03
53808536	53872201	25865076	25801425	63666	63652	99.25	Chr03	vigun.IT97K-499-35.gnm1.Vu03
53750717	53782784	25905725	25873653	32068	32073	99.34	Chr03	vigun.IT97K-499-35.gnm1.Vu03
53649224	53694201	26038759	25993770	44978	44990	99.14	Chr03	vigun.IT97K-499-35.gnm1.Vu03
53589507	53627237	26090637	26052933	37731	37705	99.51	Chr03	vigun.IT97K-499-35.gnm1.Vu03
53531253	53576088	26149343	26104564	44836	44780	99.42	Chr03	vigun.IT97K-499-35.gnm1.Vu03
53435949	53522609	26243344	26156873	86661	86472	99.06	Chr03	vigun.IT97K-499-35.gnm1.Vu03
53383998	53424125	26289227	26249111	40128	40117	98.82	Chr03	vigun.IT97K-499-35.gnm1.Vu03
53286507	53331746	26356453	26311190	45240	45264	98.77	Chr03	vigun.IT97K-499-35.gnm1.Vu03
53220324	53291963	26423138	26351430	71640	71709	99.28	Chr03	vigun.IT97K-499-35.gnm1.Vu03
53091686	53148053	26551373	26494974	56368	56400	99.22	Chr03	vigun.IT97K-499-35.gnm1.Vu03
52868511	52914674	26743713	26697562	46164	46152	99.34	Chr03	vigun.IT97K-499-35.gnm1.Vu03
52734527	52841999	26881367	26773994	107473	107374	99.21	Chr03	vigun.IT97K-499-35.gnm1.Vu03
52631668	52707021	26983771	26908463	75354	75309	99.54	Chr03	vigun.IT97K-499-35.gnm1.Vu03
52567428	52600848	27047145	27013737	33421	33409	99.31	Chr03	vigun.IT97K-499-35.gnm1.Vu03
52503703	52534999	27109540	27078251	31297	31290	99.65	Chr03	vigun.IT97K-499-35.gnm1.Vu03
52438096	52482185	27173622	27129553	44090	44070	99.57	Chr03	vigun.IT97K-499-35.gnm1.Vu03
52218058	52405496	27387576	27200117	187439	187460	99.62	Chr03	vigun.IT97K-499-35.gnm1.Vu03
52033325	52068001	27604931	27570255	34677	34677	99.65	Chr03	vigun.IT97K-499-35.gnm1.Vu03
51980684	52013510	27660616	27627802	32827	32815	99.72	Chr03	vigun.IT97K-499-35.gnm1.Vu03
51941088	51975462	27694951	27660611	34375	34341	99.34	Chr03	vigun.IT97K-499-35.gnm1.Vu03
51907553	51941088	27727774	27694243	33536	33532	99.24	Chr03	vigun.IT97K-499-35.gnm1.Vu03
51781826	51814781	27849308	27816325	32956	32984	98.54	Chr03	vigun.IT97K-499-35.gnm1.Vu03
51376949	51529524	28278746	28126161	152576	152586	99.58	Chr03	vigun.IT97K-499-35.gnm1.Vu03
51296443	51331376	28359298	28324395	34934	34904	99.83	Chr03	vigun.IT97K-499-35.gnm1.Vu03
51254066	51296473	28401686	28359322	42408	42365	99.73	Chr03	vigun.IT97K-499-35.gnm1.Vu03
51168057	51254031	28487632	28401642	85975	85991	99.84	Chr03	vigun.IT97K-499-35.gnm1.Vu03
51112394	51147212	28547509	28512674	34819	34836	99.72	Chr03	vigun.IT97K-499-35.gnm1.Vu03
51073893	51110794	28585661	28548838	36902	36824	99.3	Chr03	vigun.IT97K-499-35.gnm1.Vu03
50993373	51048896	28665746	28610235	55524	55512	99.66	Chr03	vigun.IT97K-499-35.gnm1.Vu03
50729514	50979709	28929379	28679270	250196	250110	99.53	Chr03	vigun.IT97K-499-35.gnm1.Vu03
50653996	50717103	29005414	28942319	63108	63096	99.71	Chr03	vigun.IT97K-499-35.gnm1.Vu03
50573986	50653944	29085193	29005410	79959	79784	97.7	Chr03	vigun.IT97K-499-35.gnm1.Vu03
50240983	50570523	29431273	29102111	329541	329163	99.49	Chr03	vigun.IT97K-499-35.gnm1.Vu03
50054733	50240493	29616728	29431271	185761	185458	99.47	Chr03	vigun.IT97K-499-35.gnm1.Vu03
50022875	50054714	29649991	29618134	31840	31858	99.81	Chr03	vigun.IT97K-499-35.gnm1.Vu03
49741257	50010179	29929194	29660406	268923	268789	99.58	Chr03	vigun.IT97K-499-35.gnm1.Vu03
49530582	49720457	30146692	29956848	189876	189845	99.65	Chr03	vigun.IT97K-499-35.gnm1.Vu03
49433520	49530663	30243946	30146897	97144	97050	99.58	Chr03	vigun.IT97K-499-35.gnm1.Vu03
49377764	49434882	30298598	30241505	57119	57094	99.66	Chr03	vigun.IT97K-499-35.gnm1.Vu03
49289504	49328726	30414741	30375538	39223	39204	99.77	Chr03	vigun.IT97K-499-35.gnm1.Vu03
49224556	49272227	30476981	30429350	47672	47632	99.62	Chr03	vigun.IT97K-499-35.gnm1.Vu03
46315005	46363857	30644110	30595284	48853	48827	99.66	Chr03	vigun.IT97K-499-35.gnm1.Vu03
46237982	46290048	30715028	30662940	52067	52089	99.34	Chr03	vigun.IT97K-499-35.gnm1.Vu03
46171774	46214279	30777979	30735502	42506	42478	99.77	Chr03	vigun.IT97K-499-35.gnm1.Vu03
46051236	46137091	30893042	30807190	85856	85853	99.76	Chr03	vigun.IT97K-499-35.gnm1.Vu03
45941376	45981167	31120268	31080576	39792	39693	99.53	Chr03	vigun.IT97K-499-35.gnm1.Vu03
45831316	45891247	31218358	31158514	59932	59845	99.73	Chr03	vigun.IT97K-499-35.gnm1.Vu03
45718825	45794594	31325770	31250018	75770	75753	99.46	Chr03	vigun.IT97K-499-35.gnm1.Vu03
45607918	45643912	31372924	31336963	35995	35962	99.55	Chr03	vigun.IT97K-499-35.gnm1.Vu03
45514883	45559204	31465998	31421690	44322	44309	99.68	Chr03	vigun.IT97K-499-35.gnm1.Vu03
45387060	45482898	31543618	31447821	95839	95798	99.67	Chr03	vigun.IT97K-499-35.gnm1.Vu03
45304449	45346481	31674858	31632864	42033	41995	99.6	Chr03	vigun.IT97K-499-35.gnm1.Vu03
45264931	45303741	31710046	31671347	38811	38700	99.41	Chr03	vigun.IT97K-499-35.gnm1.Vu03
45078108	45264981	31896808	31710050	186874	186759	99.64	Chr03	vigun.IT97K-499-35.gnm1.Vu03
44940410	45078175	32034462	31896781	137766	137682	99.56	Chr03	vigun.IT97K-499-35.gnm1.Vu03
44731711	44917686	32221149	32035288	185976	185862	99.52	Chr03	vigun.IT97K-499-35.gnm1.Vu03
44666344	44730042	32284819	32221141	63699	63679	99.55	Chr03	vigun.IT97K-499-35.gnm1.Vu03
44526644	44666942	32424548	32284466	140299	140083	99.51	Chr03	vigun.IT97K-499-35.gnm1.Vu03
44472863	44526687	32478285	32424584	53825	53702	99.45	Chr03	vigun.IT97K-499-35.gnm1.Vu03
44402869	44454599	32529995	32478281	51731	51715	99.55	Chr03	vigun.IT97K-499-35.gnm1.Vu03
44197896	44374232	32734691	32558454	176337	176238	99.57	Chr03	vigun.IT97K-499-35.gnm1.Vu03
44143196	44197577	32787895	32733556	54382	54340	99.61	Chr03	vigun.IT97K-499-35.gnm1.Vu03
44094994	44141819	32835377	32788597	46826	46781	99.55	Chr03	vigun.IT97K-499-35.gnm1.Vu03
44052924	44094990	32878493	32836570	42067	41924	99.05	Chr03	vigun.IT97K-499-35.gnm1.Vu03
43954041	43986684	32986829	32954101	32644	32729	99.24	Chr03	vigun.IT97K-499-35.gnm1.Vu03
43865493	43915780	33085105	33034905	50288	50201	98.92	Chr03	vigun.IT97K-499-35.gnm1.Vu03
43766880	43845360	33183301	33104842	78481	78460	99.41	Chr03	vigun.IT97K-499-35.gnm1.Vu03
43699489	43764356	33251004	33186045	64868	64960	99.06	Chr03	vigun.IT97K-499-35.gnm1.Vu03
43594083	43699079	33356766	33251672	104997	105095	99.4	Chr03	vigun.IT97K-499-35.gnm1.Vu03
43357515	43594082	33593390	33356888	236568	236503	99.65	Chr03	vigun.IT97K-499-35.gnm1.Vu03
43267947	43367516	33682857	33583391	99570	99467	99.7	Chr03	vigun.IT97K-499-35.gnm1.Vu03
43227739	43268143	33724277	33683846	40405	40432	99.54	Chr03	vigun.IT97K-499-35.gnm1.Vu03
43101464	43227782	33850518	33724290	126319	126229	99.77	Chr03	vigun.IT97K-499-35.gnm1.Vu03
42941385	43101514	34010603	33850504	160130	160100	99.61	Chr03	vigun.IT97K-499-35.gnm1.Vu03
42857618	42941384	34094441	34010698	83767	83744	99.59	Chr03	vigun.IT97K-499-35.gnm1.Vu03
42729266	42857689	34222797	34094419	128424	128379	99.7	Chr03	vigun.IT97K-499-35.gnm1.Vu03
42452071	42729343	34499991	34222760	277273	277232	99.61	Chr03	vigun.IT97K-499-35.gnm1.Vu03
42284405	42452143	34667764	34499966	167739	167799	99.7	Chr03	vigun.IT97K-499-35.gnm1.Vu03
42135527	42261582	34816591	34690469	126056	126123	99.54	Chr03	vigun.IT97K-499-35.gnm1.Vu03
42058820	42118917	34893311	34833113	60098	60199	99.34	Chr03	vigun.IT97K-499-35.gnm1.Vu03
42004828	42058805	34947547	34893623	53978	53925	99.41	Chr03	vigun.IT97K-499-35.gnm1.Vu03
41962487	42004765	34989748	34947536	42279	42213	99.15	Chr03	vigun.IT97K-499-35.gnm1.Vu03
41849362	41935738	35093405	35007120	86377	86286	99.34	Chr03	vigun.IT97K-499-35.gnm1.Vu03
41779233	41849360	35163590	35093511	70128	70080	99.38	Chr03	vigun.IT97K-499-35.gnm1.Vu03
41742891	41779310	35200182	35163551	36420	36632	98.93	Chr03	vigun.IT97K-499-35.gnm1.Vu03
41632758	41738345	35316967	35211329	105588	105639	99.54	Chr03	vigun.IT97K-499-35.gnm1.Vu03
41560354	41627193	35383698	35317047	66840	66652	99.58	Chr03	vigun.IT97K-499-35.gnm1.Vu03
41516733	41555766	35427501	35388489	39034	39013	99.47	Chr03	vigun.IT97K-499-35.gnm1.Vu03
41463692	41502476	35484644	35446045	38785	38600	98.66	Chr03	vigun.IT97K-499-35.gnm1.Vu03
41381102	41415851	35567380	35532748	34750	34633	98.75	Chr03	vigun.IT97K-499-35.gnm1.Vu03
41317926	41366999	35628192	35579048	49074	49145	98.31	Chr03	vigun.IT97K-499-35.gnm1.Vu03
41249724	41302241	35694753	35642213	52518	52541	99.04	Chr03	vigun.IT97K-499-35.gnm1.Vu03
41189753	41249659	35754655	35694746	59907	59910	99.18	Chr03	vigun.IT97K-499-35.gnm1.Vu03
41084982	41189930	35859691	35754653	104949	105039	99.36	Chr03	vigun.IT97K-499-35.gnm1.Vu03
40916713	41035357	36033890	35915772	118645	118119	98.94	Chr03	vigun.IT97K-499-35.gnm1.Vu03
40831496	40894869	36118990	36055637	63374	63354	99.67	Chr03	vigun.IT97K-499-35.gnm1.Vu03
36634138	36769256	36151199	36286068	135119	134870	99.37	Chr03	vigun.IT97K-499-35.gnm1.Vu03
36769406	36895083	36286131	36411836	125678	125706	99.54	Chr03	vigun.IT97K-499-35.gnm1.Vu03
36915892	36958689	36432621	36475422	42798	42802	99.79	Chr03	vigun.IT97K-499-35.gnm1.Vu03
36958678	37122015	36481016	36644126	163338	163111	99.43	Chr03	vigun.IT97K-499-35.gnm1.Vu03
37143234	37173938	36665851	36696636	30705	30786	98.36	Chr03	vigun.IT97K-499-35.gnm1.Vu03
37191921	37228001	36714148	36750193	36081	36046	99.38	Chr03	vigun.IT97K-499-35.gnm1.Vu03
37306358	37359019	36828525	36881036	52662	52512	98.99	Chr03	vigun.IT97K-499-35.gnm1.Vu03
37359018	37429258	36881124	36951270	70241	70147	99.14	Chr03	vigun.IT97K-499-35.gnm1.Vu03
37482238	37560697	37002927	37081385	78460	78459	99.55	Chr03	vigun.IT97K-499-35.gnm1.Vu03
37560640	37624741	37081364	37145268	64102	63905	99.45	Chr03	vigun.IT97K-499-35.gnm1.Vu03
37624720	37759207	37145325	37279774	134488	134450	99.72	Chr03	vigun.IT97K-499-35.gnm1.Vu03
37770873	37827717	37291300	37348282	56845	56983	99.36	Chr03	vigun.IT97K-499-35.gnm1.Vu03
37841989	37873646	37359065	37390472	31658	31408	97.94	Chr03	vigun.IT97K-499-35.gnm1.Vu03
37874129	37914404	37390550	37430828	40276	40279	97.12	Chr03	vigun.IT97K-499-35.gnm1.Vu03
38001520	38163857	37518162	37680689	162338	162528	99.42	Chr03	vigun.IT97K-499-35.gnm1.Vu03
38253059	38298137	37747848	37793007	45079	45160	98.64	Chr03	vigun.IT97K-499-35.gnm1.Vu03
38298524	38330099	37792999	37824459	31576	31461	99.06	Chr03	vigun.IT97K-499-35.gnm1.Vu03
38355833	38388865	37851912	37884964	33033	33053	99.57	Chr03	vigun.IT97K-499-35.gnm1.Vu03
38419384	38462447	37915427	37958407	43064	42981	99.32	Chr03	vigun.IT97K-499-35.gnm1.Vu03
38454011	38519154	37947132	38012157	65144	65026	99.18	Chr03	vigun.IT97K-499-35.gnm1.Vu03
38519163	38580293	38012120	38073319	61131	61200	99.49	Chr03	vigun.IT97K-499-35.gnm1.Vu03
38600406	38751008	38093526	38244121	150603	150596	99.81	Chr03	vigun.IT97K-499-35.gnm1.Vu03
38751003	38891566	38244163	38384713	140564	140551	99.61	Chr03	vigun.IT97K-499-35.gnm1.Vu03
38891473	39029352	38384666	38522525	137880	137860	99.65	Chr03	vigun.IT97K-499-35.gnm1.Vu03
39033313	39161092	38526473	38654214	127780	127742	99.57	Chr03	vigun.IT97K-499-35.gnm1.Vu03
39161087	39340201	38654169	38833198	179115	179030	99.48	Chr03	vigun.IT97K-499-35.gnm1.Vu03
39352940	39499130	38870575	39016546	146191	145972	99.54	Chr03	vigun.IT97K-499-35.gnm1.Vu03
39501363	39558512	39016537	39073752	57150	57216	99.34	Chr03	vigun.IT97K-499-35.gnm1.Vu03
39570028	39766385	39088436	39284685	196358	196250	99.46	Chr03	vigun.IT97K-499-35.gnm1.Vu03
39788259	39854746	39306505	39372934	66488	66430	99.37	Chr03	vigun.IT97K-499-35.gnm1.Vu03
39854850	39896560	39383560	39425256	41711	41697	99.21	Chr03	vigun.IT97K-499-35.gnm1.Vu03
39897944	39946045	39426721	39474695	48102	47975	99.22	Chr03	vigun.IT97K-499-35.gnm1.Vu03
40079497	40262264	39580862	39763780	182768	182919	99.04	Chr03	vigun.IT97K-499-35.gnm1.Vu03
40252279	40289438	39753783	39790864	37160	37082	99.4	Chr03	vigun.IT97K-499-35.gnm1.Vu03
40289370	40321072	39790836	39822558	31703	31723	98.55	Chr03	vigun.IT97K-499-35.gnm1.Vu03
40323577	40422972	39822554	39921857	99396	99304	99.35	Chr03	vigun.IT97K-499-35.gnm1.Vu03
40431668	40597246	39933540	40099182	165579	165643	99.49	Chr03	vigun.IT97K-499-35.gnm1.Vu03
40597141	40702395	40099135	40204359	105255	105225	99.72	Chr03	vigun.IT97K-499-35.gnm1.Vu03
40707113	40745745	40209185	40247807	38633	38623	99.43	Chr03	vigun.IT97K-499-35.gnm1.Vu03
40745704	40787267	40247802	40289314	41564	41513	99.36	Chr03	vigun.IT97K-499-35.gnm1.Vu03
40787268	40831496	40289410	40333678	44229	44269	99.41	Chr03	vigun.IT97K-499-35.gnm1.Vu03
36515540	36562573	40416163	40369085	47034	47079	99.03	Chr03	vigun.IT97K-499-35.gnm1.Vu03
36411437	36443833	40516884	40484612	32397	32273	98.18	Chr03	vigun.IT97K-499-35.gnm1.Vu03
36356809	36392590	40568212	40532491	35782	35722	98.7	Chr03	vigun.IT97K-499-35.gnm1.Vu03
36262204	36351258	40660314	40571204	89055	89111	98.7	Chr03	vigun.IT97K-499-35.gnm1.Vu03
36138714	36220774	40799617	40717527	82061	82091	99.47	Chr03	vigun.IT97K-499-35.gnm1.Vu03
35959094	36022962	40974392	40910417	63869	63976	98.69	Chr03	vigun.IT97K-499-35.gnm1.Vu03
35826215	35862382	41072916	41036564	36168	36353	97.98	Chr03	vigun.IT97K-499-35.gnm1.Vu03
35709033	35788533	41190041	41110545	79501	79497	99.58	Chr03	vigun.IT97K-499-35.gnm1.Vu03
35674199	35708957	41224803	41190027	34759	34777	99.64	Chr03	vigun.IT97K-499-35.gnm1.Vu03
35644114	35674285	41254893	41224814	30172	30080	99.54	Chr03	vigun.IT97K-499-35.gnm1.Vu03
35603930	35645154	41294753	41253581	41225	41173	98.99	Chr03	vigun.IT97K-499-35.gnm1.Vu03
35538712	35583395	41364701	41320028	44684	44674	99.34	Chr03	vigun.IT97K-499-35.gnm1.Vu03
35031156	35539416	41872095	41364214	508261	507882	99.61	Chr03	vigun.IT97K-499-35.gnm1.Vu03
34891343	34994054	42010476	41907782	102712	102695	99.5	Chr03	vigun.IT97K-499-35.gnm1.Vu03
34839877	34891076	42061663	42010465	51200	51199	99.47	Chr03	vigun.IT97K-499-35.gnm1.Vu03
34777702	34834003	42123813	42067521	56302	56293	99.16	Chr03	vigun.IT97K-499-35.gnm1.Vu03
34716916	34777359	42184217	42123813	60444	60405	99.05	Chr03	vigun.IT97K-499-35.gnm1.Vu03
34683635	34716916	42217535	42184389	33282	33147	98.69	Chr03	vigun.IT97K-499-35.gnm1.Vu03
34648389	34681952	42252144	42218689	33564	33456	98.06	Chr03	vigun.IT97K-499-35.gnm1.Vu03
34574243	34609030	42330589	42295959	34788	34631	98.29	Chr03	vigun.IT97K-499-35.gnm1.Vu03
34502028	34543937	42397402	42355510	41910	41893	98.74	Chr03	vigun.IT97K-499-35.gnm1.Vu03
34391905	34462142	42506719	42436543	70238	70177	99.12	Chr03	vigun.IT97K-499-35.gnm1.Vu03
34327539	34366782	42578605	42539430	39244	39176	98.92	Chr03	vigun.IT97K-499-35.gnm1.Vu03
34193835	34313587	42707133	42587255	119753	119879	99.41	Chr03	vigun.IT97K-499-35.gnm1.Vu03
34049158	34193889	42851844	42707121	144732	144724	99.15	Chr03	vigun.IT97K-499-35.gnm1.Vu03
34004435	34048883	42896372	42851875	44449	44498	99.42	Chr03	vigun.IT97K-499-35.gnm1.Vu03
33940628	33995551	42954681	42899742	54924	54940	99.51	Chr03	vigun.IT97K-499-35.gnm1.Vu03
33874133	33941617	43021475	42954013	67485	67463	98.75	Chr03	vigun.IT97K-499-35.gnm1.Vu03
33751184	33801962	43096048	43045375	50779	50674	99	Chr03	vigun.IT97K-499-35.gnm1.Vu03
33701558	33734860	43145782	43112415	33303	33368	98.94	Chr03	vigun.IT97K-499-35.gnm1.Vu03
33650140	33701395	43197012	43145782	51256	51231	99.5	Chr03	vigun.IT97K-499-35.gnm1.Vu03
33372231	33650141	43474897	43196973	277911	277925	99.39	Chr03	vigun.IT97K-499-35.gnm1.Vu03
33330331	33366151	43516768	43481088	35821	35681	99.04	Chr03	vigun.IT97K-499-35.gnm1.Vu03
33279479	33312614	43560873	43527796	33136	33078	99.28	Chr03	vigun.IT97K-499-35.gnm1.Vu03
33216589	33274976	43619349	43560865	58388	58485	97.85	Chr03	vigun.IT97K-499-35.gnm1.Vu03
33070026	33211586	43772074	43630684	141561	141391	99.17	Chr03	vigun.IT97K-499-35.gnm1.Vu03
32656670	33004193	44181524	43834072	347524	347453	99.53	Chr03	vigun.IT97K-499-35.gnm1.Vu03
32626604	32656721	44211631	44181511	30118	30121	99.87	Chr03	vigun.IT97K-499-35.gnm1.Vu03
32584678	32626648	44253691	44211699	41971	41993	99.46	Chr03	vigun.IT97K-499-35.gnm1.Vu03
32520656	32584686	44318915	44254873	64031	64043	99.28	Chr03	vigun.IT97K-499-35.gnm1.Vu03
32460136	32511421	44376827	44325517	51286	51311	99.41	Chr03	vigun.IT97K-499-35.gnm1.Vu03
32145051	32456793	44691149	44379518	311743	311632	99.63	Chr03	vigun.IT97K-499-35.gnm1.Vu03
32044304	32145096	44791853	44691162	100793	100692	99.58	Chr03	vigun.IT97K-499-35.gnm1.Vu03
31961998	32044300	44874054	44791809	82303	82246	99.67	Chr03	vigun.IT97K-499-35.gnm1.Vu03
31925307	31962061	44910839	44874039	36755	36801	99.63	Chr03	vigun.IT97K-499-35.gnm1.Vu03
31863299	31917005	44972756	44919078	53707	53679	99.6	Chr03	vigun.IT97K-499-35.gnm1.Vu03
31828621	31863356	45007430	44972761	34736	34670	99.61	Chr03	vigun.IT97K-499-35.gnm1.Vu03
31703219	31745605	45123778	45081462	42387	42317	99.18	Chr03	vigun.IT97K-499-35.gnm1.Vu03
31449747	31635180	45378501	45193113	185434	185389	99.3	Chr03	vigun.IT97K-499-35.gnm1.Vu03
31338648	31426920	45475202	45386943	88273	88260	99.58	Chr03	vigun.IT97K-499-35.gnm1.Vu03
31198964	31295325	45627718	45531391	96362	96328	99.59	Chr03	vigun.IT97K-499-35.gnm1.Vu03
30942402	31188404	45884427	45638245	246003	246183	99.41	Chr03	vigun.IT97K-499-35.gnm1.Vu03
30422310	30489403	46037938	45971030	67094	66909	99.19	Chr03	vigun.IT97K-499-35.gnm1.Vu03
30292525	30369848	46166665	46089252	77324	77414	99.83	Chr03	vigun.IT97K-499-35.gnm1.Vu03
30113659	30291896	46344855	46166660	178238	178196	99.74	Chr03	vigun.IT97K-499-35.gnm1.Vu03
30040194	30081201	46413610	46372580	41008	41031	98.33	Chr03	vigun.IT97K-499-35.gnm1.Vu03
29954232	30031472	46499669	46422359	77241	77311	99.27	Chr03	vigun.IT97K-499-35.gnm1.Vu03
29699793	29776338	46769447	46692914	76546	76534	99.57	Chr03	vigun.IT97K-499-35.gnm1.Vu03
29666829	29719803	46802375	46749465	52975	52911	99.87	Chr03	vigun.IT97K-499-35.gnm1.Vu03
29624881	29656649	46844425	46812651	31769	31775	99.56	Chr03	vigun.IT97K-499-35.gnm1.Vu03
29544770	29602087	46920590	46863243	57318	57348	99.56	Chr03	vigun.IT97K-499-35.gnm1.Vu03
29469979	29511368	46996074	46954530	41390	41545	98.82	Chr03	vigun.IT97K-499-35.gnm1.Vu03
29378545	29414369	47082279	47046436	35825	35844	99.24	Chr03	vigun.IT97K-499-35.gnm1.Vu03
29310724	29388560	47150191	47072286	77837	77906	99.37	Chr03	vigun.IT97K-499-35.gnm1.Vu03
29155590	29199966	47290566	47246183	44377	44384	98.75	Chr03	vigun.IT97K-499-35.gnm1.Vu03
29095993	29139698	47351881	47308083	43706	43799	98.93	Chr03	vigun.IT97K-499-35.gnm1.Vu03
29005244	29066207	47450665	47389741	60964	60925	99.15	Chr03	vigun.IT97K-499-35.gnm1.Vu03
28976432	29009369	47502570	47469701	32938	32870	98.72	Chr03	vigun.IT97K-499-35.gnm1.Vu03
28882036	28950809	47594951	47526139	68774	68813	99.37	Chr03	vigun.IT97K-499-35.gnm1.Vu03
28817733	28857596	47658279	47618448	39864	39832	98.96	Chr03	vigun.IT97K-499-35.gnm1.Vu03
28558777	28621803	47904497	47841466	63027	63032	99.84	Chr03	vigun.IT97K-499-35.gnm1.Vu03
28464799	28501548	48003913	47967122	36750	36792	99.6	Chr03	vigun.IT97K-499-35.gnm1.Vu03
28327869	28461554	48138653	48004946	133686	133708	99.45	Chr03	vigun.IT97K-499-35.gnm1.Vu03
28269107	28327874	48197312	48138562	58768	58751	99.76	Chr03	vigun.IT97K-499-35.gnm1.Vu03
28098209	28289111	48368365	48177341	190903	191025	99.66	Chr03	vigun.IT97K-499-35.gnm1.Vu03
28065435	28118162	48401149	48348423	52728	52727	99.73	Chr03	vigun.IT97K-499-35.gnm1.Vu03
27930071	28065475	48536833	48401147	135405	135687	99.68	Chr03	vigun.IT97K-499-35.gnm1.Vu03
27790710	27921485	48681693	48550910	130776	130784	99.67	Chr03	vigun.IT97K-499-35.gnm1.Vu03
27727256	27771724	48726168	48681674	44469	44495	99.59	Chr03	vigun.IT97K-499-35.gnm1.Vu03
27554169	27719831	48899816	48734157	165663	165660	99.76	Chr03	vigun.IT97K-499-35.gnm1.Vu03
27465058	27554250	48988935	48899785	89193	89151	99.76	Chr03	vigun.IT97K-499-35.gnm1.Vu03
27282295	27437096	49171903	49017191	154802	154713	99.77	Chr03	vigun.IT97K-499-35.gnm1.Vu03
27249060	27282425	49205457	49172085	33366	33373	99.91	Chr03	vigun.IT97K-499-35.gnm1.Vu03
27114826	27269079	49339731	49185441	154254	154291	99.73	Chr03	vigun.IT97K-499-35.gnm1.Vu03
27008212	27049361	49439830	49398670	41150	41161	99.5	Chr03	vigun.IT97K-499-35.gnm1.Vu03
26838500	27008191	49609515	49439809	169692	169707	99.68	Chr03	vigun.IT97K-499-35.gnm1.Vu03
26806237	26838555	49641784	49609502	32319	32283	99.61	Chr03	vigun.IT97K-499-35.gnm1.Vu03
26721650	26804533	49726080	49643055	82884	83026	99.33	Chr03	vigun.IT97K-499-35.gnm1.Vu03
26645505	26694520	49796917	49747907	49016	49011	99.58	Chr03	vigun.IT97K-499-35.gnm1.Vu03
26546300	26607473	49895598	49834477	61174	61122	99.59	Chr03	vigun.IT97K-499-35.gnm1.Vu03
26439583	26517974	50005420	49926949	78392	78472	99.36	Chr03	vigun.IT97K-499-35.gnm1.Vu03
26399035	26431696	50045141	50012570	32662	32572	98.57	Chr03	vigun.IT97K-499-35.gnm1.Vu03
26200486	26237226	50229723	50192847	36741	36877	98.81	Chr03	vigun.IT97K-499-35.gnm1.Vu03
26069593	26147042	50364312	50286848	77450	77465	99.59	Chr03	vigun.IT97K-499-35.gnm1.Vu03
25722883	26069620	50711055	50364333	346738	346723	99.77	Chr03	vigun.IT97K-499-35.gnm1.Vu03
25663206	25722856	50770620	50711030	59651	59591	99.76	Chr03	vigun.IT97K-499-35.gnm1.Vu03
24899593	24983389	50895599	50811792	83797	83808	99.6	Chr03	vigun.IT97K-499-35.gnm1.Vu03
24766619	24899661	51028694	50895597	133043	133098	99.63	Chr03	vigun.IT97K-499-35.gnm1.Vu03
24735388	24766619	51060194	51029030	31232	31165	99.69	Chr03	vigun.IT97K-499-35.gnm1.Vu03
24589557	24735473	51206093	51060152	145917	145942	99.66	Chr03	vigun.IT97K-499-35.gnm1.Vu03
24457738	24589531	51339571	51207690	131794	131882	99.56	Chr03	vigun.IT97K-499-35.gnm1.Vu03
24288817	24424902	51503346	51367341	136086	136006	99.64	Chr03	vigun.IT97K-499-35.gnm1.Vu03
24138231	24288809	51653707	51503294	150579	150414	99.49	Chr03	vigun.IT97K-499-35.gnm1.Vu03
24083654	24138289	51708244	51653685	54636	54560	99.55	Chr03	vigun.IT97K-499-35.gnm1.Vu03
23626608	24083659	52165902	51708864	457052	457039	99.63	Chr03	vigun.IT97K-499-35.gnm1.Vu03
23481546	23620629	52310819	52171749	139084	139071	99.64	Chr03	vigun.IT97K-499-35.gnm1.Vu03
23417308	23452953	52371873	52336234	35646	35640	99.69	Chr03	vigun.IT97K-499-35.gnm1.Vu03
23389983	23421386	52402767	52371315	31404	31453	99.52	Chr03	vigun.IT97K-499-35.gnm1.Vu03
23236315	23318589	52561038	52478785	82275	82254	99.62	Chr03	vigun.IT97K-499-35.gnm1.Vu03
23137332	23221427	52659842	52575784	84096	84059	99.82	Chr03	vigun.IT97K-499-35.gnm1.Vu03
23028294	23165945	52909666	52772057	137652	137610	99.17	Chr03	vigun.IT97K-499-35.gnm1.Vu03
22774553	22989174	53163904	52949380	214622	214525	99.42	Chr03	vigun.IT97K-499-35.gnm1.Vu03
22566923	22710335	53371619	53228190	143413	143430	99.72	Chr03	vigun.IT97K-499-35.gnm1.Vu03
22477227	22566984	53461576	53371626	89758	89951	99.18	Chr03	vigun.IT97K-499-35.gnm1.Vu03
22442226	22473535	53495443	53464094	31310	31350	98.72	Chr03	vigun.IT97K-499-35.gnm1.Vu03
22395910	22442273	53541913	53495444	46364	46470	99.1	Chr03	vigun.IT97K-499-35.gnm1.Vu03
22359852	22395851	53577937	53541909	36000	36029	99.29	Chr03	vigun.IT97K-499-35.gnm1.Vu03
22326781	22359626	53610701	53577933	32846	32769	99.26	Chr03	vigun.IT97K-499-35.gnm1.Vu03
22137198	22326785	53805387	53615910	189588	189478	99.56	Chr03	vigun.IT97K-499-35.gnm1.Vu03
21973714	22028905	53953628	53898513	55192	55116	98.49	Chr03	vigun.IT97K-499-35.gnm1.Vu03
21907825	21961207	54018648	53965258	53383	53391	98.64	Chr03	vigun.IT97K-499-35.gnm1.Vu03
21752086	21788780	54178475	54141783	36695	36693	99.12	Chr03	vigun.IT97K-499-35.gnm1.Vu03
21591525	21643116	54337239	54285823	51592	51417	98.85	Chr03	vigun.IT97K-499-35.gnm1.Vu03
21558604	21601490	54370229	54327318	42887	42912	99.12	Chr03	vigun.IT97K-499-35.gnm1.Vu03
21252062	21527824	54678969	54403171	275763	275799	99.39	Chr03	vigun.IT97K-499-35.gnm1.Vu03
21090045	21197226	54812403	54705365	107182	107039	99.34	Chr03	vigun.IT97K-499-35.gnm1.Vu03
21012691	21076781	54895270	54831317	64091	63954	99.49	Chr03	vigun.IT97K-499-35.gnm1.Vu03
20923269	21012742	54984826	54895261	89474	89566	99.35	Chr03	vigun.IT97K-499-35.gnm1.Vu03
20815671	20895764	55083825	55003715	80094	80111	99.05	Chr03	vigun.IT97K-499-35.gnm1.Vu03
20723777	20815680	55176117	55084208	91904	91910	99.43	Chr03	vigun.IT97K-499-35.gnm1.Vu03
20651174	20723813	55248825	55176157	72640	72669	99.41	Chr03	vigun.IT97K-499-35.gnm1.Vu03
20578428	20651173	55321694	55248924	72746	72771	99.67	Chr03	vigun.IT97K-499-35.gnm1.Vu03
20527989	20573040	55373306	55328220	45052	45087	99.76	Chr03	vigun.IT97K-499-35.gnm1.Vu03
20403171	20525866	55497655	55374878	122696	122778	98.79	Chr03	vigun.IT97K-499-35.gnm1.Vu03
20345897	20397567	55563564	55511937	51671	51628	98.99	Chr03	vigun.IT97K-499-35.gnm1.Vu03
20189520	20274269	55720098	55635353	84750	84746	99.38	Chr03	vigun.IT97K-499-35.gnm1.Vu03
20147646	20189480	55761887	55720085	41835	41803	97.68	Chr03	vigun.IT97K-499-35.gnm1.Vu03
20114002	20147647	55802004	55768348	33646	33657	98.5	Chr03	vigun.IT97K-499-35.gnm1.Vu03
19264018	20063604	56641867	55842905	799587	798963	99.66	Chr03	vigun.IT97K-499-35.gnm1.Vu03
18784123	19264072	57121311	56641771	479950	479541	99.78	Chr03	vigun.IT97K-499-35.gnm1.Vu03
18529152	18784152	57376167	57121240	255001	254928	99.75	Chr03	vigun.IT97K-499-35.gnm1.Vu03
18314943	18522658	57590462	57382751	207716	207712	99.45	Chr03	vigun.IT97K-499-35.gnm1.Vu03
18069269	18204207	57836121	57701219	134939	134903	99.55	Chr03	vigun.IT97K-499-35.gnm1.Vu03
17973871	18069269	57931092	57835665	95399	95428	99.55	Chr03	vigun.IT97K-499-35.gnm1.Vu03
17917414	17957338	57987254	57947403	39925	39852	99.52	Chr03	vigun.IT97K-499-35.gnm1.Vu03
17696157	17917413	58207522	57986448	221257	221075	99.62	Chr03	vigun.IT97K-499-35.gnm1.Vu03
17606098	17696157	58297233	58207202	90060	90032	99.47	Chr03	vigun.IT97K-499-35.gnm1.Vu03
17573542	17606097	58329046	58296507	32556	32540	99.84	Chr03	vigun.IT97K-499-35.gnm1.Vu03
17515805	17573179	58386389	58329113	57375	57277	99.5	Chr03	vigun.IT97K-499-35.gnm1.Vu03
17446815	17487872	58438602	58397479	41058	41124	99.13	Chr03	vigun.IT97K-499-35.gnm1.Vu03
17397141	17446818	58487894	58438192	49678	49703	99.64	Chr03	vigun.IT97K-499-35.gnm1.Vu03
17286119	17386575	58598450	58497995	100457	100456	99.87	Chr03	vigun.IT97K-499-35.gnm1.Vu03
17240051	17286175	58644578	58598432	46125	46147	99.73	Chr03	vigun.IT97K-499-35.gnm1.Vu03
17187419	17238249	58697249	58646467	50831	50783	99.7	Chr03	vigun.IT97K-499-35.gnm1.Vu03
16980458	17125316	58905321	58760492	144859	144830	99.77	Chr03	vigun.IT97K-499-35.gnm1.Vu03
16930954	16979833	58954353	58905317	48880	49037	98.77	Chr03	vigun.IT97K-499-35.gnm1.Vu03
16842503	16927272	59044342	58959649	84770	84694	99.6	Chr03	vigun.IT97K-499-35.gnm1.Vu03
16797523	16842503	59089423	59044436	44981	44988	99.93	Chr03	vigun.IT97K-499-35.gnm1.Vu03
16417838	16798059	59483468	59103224	380222	380245	99.87	Chr03	vigun.IT97K-499-35.gnm1.Vu03
16383117	16437857	59518189	59463437	54741	54753	99.69	Chr03	vigun.IT97K-499-35.gnm1.Vu03
16336141	16371643	59565011	59529265	35503	35747	97.71	Chr03	vigun.IT97K-499-35.gnm1.Vu03
16056638	16115007	59825611	59767297	58370	58315	98.53	Chr03	vigun.IT97K-499-35.gnm1.Vu03
16009231	16055834	59873065	59826478	46604	46588	99.3	Chr03	vigun.IT97K-499-35.gnm1.Vu03
15872083	15908900	60012089	59975184	36818	36906	97.66	Chr03	vigun.IT97K-499-35.gnm1.Vu03
15801513	15835897	60077416	60042978	34385	34439	98.84	Chr03	vigun.IT97K-499-35.gnm1.Vu03
15503678	15801417	60374972	60077412	297740	297561	99.85	Chr03	vigun.IT97K-499-35.gnm1.Vu03
15421927	15499651	60452712	60374967	77725	77746	99.73	Chr03	vigun.IT97K-499-35.gnm1.Vu03
15386495	15419534	60486050	60453025	33040	33026	99.7	Chr03	vigun.IT97K-499-35.gnm1.Vu03
15304466	15348586	60570026	60525882	44121	44145	99.85	Chr03	vigun.IT97K-499-35.gnm1.Vu03
15183082	15300143	60691355	60574354	117062	117002	99.77	Chr03	vigun.IT97K-499-35.gnm1.Vu03
14980632	15183089	60894770	60692477	202458	202294	99.86	Chr03	vigun.IT97K-499-35.gnm1.Vu03
14921644	15000655	60953779	60874757	79012	79023	99.76	Chr03	vigun.IT97K-499-35.gnm1.Vu03
14716417	14750000	61160822	61127158	33584	33665	98.34	Chr03	vigun.IT97K-499-35.gnm1.Vu03
14581030	14612729	61302921	61271284	31700	31638	98.53	Chr03	vigun.IT97K-499-35.gnm1.Vu03
14486490	14519860	61397102	61363403	33371	33700	97.05	Chr03	vigun.IT97K-499-35.gnm1.Vu03
14277037	14442884	61613648	61447740	165848	165909	99.24	Chr03	vigun.IT97K-499-35.gnm1.Vu03
14150964	14275809	61741941	61617155	124846	124787	99.74	Chr03	vigun.IT97K-499-35.gnm1.Vu03
14087561	14147698	61810665	61750536	60138	60130	99.81	Chr03	vigun.IT97K-499-35.gnm1.Vu03
14026622	14066107	61870385	61830942	39486	39444	99.45	Chr03	vigun.IT97K-499-35.gnm1.Vu03
13950152	13998336	61946888	61898767	48185	48122	99.63	Chr03	vigun.IT97K-499-35.gnm1.Vu03
13753704	13850453	62148473	62051723	96750	96751	99.8	Chr03	vigun.IT97K-499-35.gnm1.Vu03
13723616	13753946	62178306	62147983	30331	30324	99.75	Chr03	vigun.IT97K-499-35.gnm1.Vu03
13558641	13693509	62343070	62208294	134869	134777	99.8	Chr03	vigun.IT97K-499-35.gnm1.Vu03
13447773	13558634	62453841	62343027	110862	110815	99.88	Chr03	vigun.IT97K-499-35.gnm1.Vu03
13376343	13467796	62525379	62433835	91454	91545	99.66	Chr03	vigun.IT97K-499-35.gnm1.Vu03
12733848	13183956	63170935	62720939	450109	449997	99.78	Chr03	vigun.IT97K-499-35.gnm1.Vu03
12683954	12733851	63220729	63170846	49898	49884	98.65	Chr03	vigun.IT97K-499-35.gnm1.Vu03
12639848	12683957	63264795	63220818	44110	43978	98.8	Chr03	vigun.IT97K-499-35.gnm1.Vu03
12569005	12616669	63336208	63288564	47665	47645	99.89	Chr03	vigun.IT97K-499-35.gnm1.Vu03
12493780	12569020	63411506	63336270	75241	75237	99.46	Chr03	vigun.IT97K-499-35.gnm1.Vu03
12430955	12481279	63474421	63424104	50325	50318	99.05	Chr03	vigun.IT97K-499-35.gnm1.Vu03
12138112	12420718	63767241	63484621	282607	282621	99.71	Chr03	vigun.IT97K-499-35.gnm1.Vu03
12080337	12138153	63825097	63767240	57817	57858	99.49	Chr03	vigun.IT97K-499-35.gnm1.Vu03
11937318	12022022	63967750	63883054	84705	84697	99.16	Chr03	vigun.IT97K-499-35.gnm1.Vu03
11808508	11903368	64093964	63999072	94861	94893	99.29	Chr03	vigun.IT97K-499-35.gnm1.Vu03
11686049	11797074	64216747	64105662	111026	111086	99.71	Chr03	vigun.IT97K-499-35.gnm1.Vu03
11594887	11639504	64304132	64259599	44618	44534	98.71	Chr03	vigun.IT97K-499-35.gnm1.Vu03
11453245	11488272	64447808	64412818	35028	34991	99.12	Chr03	vigun.IT97K-499-35.gnm1.Vu03
11339192	11375141	64563549	64527699	35950	35851	98.05	Chr03	vigun.IT97K-499-35.gnm1.Vu03
10872385	11222715	65039190	64688496	350331	350695	99.56	Chr03	vigun.IT97K-499-35.gnm1.Vu03
10871750	10961961	65039825	64949528	90212	90298	99.45	Chr03	vigun.IT97K-499-35.gnm1.Vu03
10808816	10840180	65103792	65072406	31365	31387	98.13	Chr03	vigun.IT97K-499-35.gnm1.Vu03
10775987	10808824	65136986	65104180	32838	32807	98.04	Chr03	vigun.IT97K-499-35.gnm1.Vu03
9307	345912	16226	352849	336606	336624	99.81	Chr04	vigun.IT97K-499-35.gnm1.Vu04
471764	506842	462339	497380	35079	35042	99.59	Chr04	vigun.IT97K-499-35.gnm1.Vu04
486817	634105	477374	624606	147289	147233	99.79	Chr04	vigun.IT97K-499-35.gnm1.Vu04
661901	704436	652491	695078	42536	42588	99.53	Chr04	vigun.IT97K-499-35.gnm1.Vu04
731790	775085	723858	767183	43296	43326	98.74	Chr04	vigun.IT97K-499-35.gnm1.Vu04
914555	973845	906804	965963	59291	59160	98.65	Chr04	vigun.IT97K-499-35.gnm1.Vu04
974371	1019193	966598	1011387	44823	44790	98.68	Chr04	vigun.IT97K-499-35.gnm1.Vu04
1087053	1136053	1072985	1121942	49001	48958	99.78	Chr04	vigun.IT97K-499-35.gnm1.Vu04
1295871	1345990	1270062	1320215	50120	50154	97.21	Chr04	vigun.IT97K-499-35.gnm1.Vu04
1766594	1828281	1755841	1817522	61688	61682	99.88	Chr04	vigun.IT97K-499-35.gnm1.Vu04
2640220	2676127	2615630	2651449	35908	35820	99.32	Chr04	vigun.IT97K-499-35.gnm1.Vu04
2747369	2778431	2725373	2756476	31063	31104	98.93	Chr04	vigun.IT97K-499-35.gnm1.Vu04
2921171	3105160	2913834	3098085	183990	184252	99.45	Chr04	vigun.IT97K-499-35.gnm1.Vu04
3119840	3179275	3112108	3171436	59436	59329	98.86	Chr04	vigun.IT97K-499-35.gnm1.Vu04
3255326	3304921	3227819	3277412	49596	49594	99.05	Chr04	vigun.IT97K-499-35.gnm1.Vu04
3410872	3479833	3419636	3488574	68962	68939	99.68	Chr04	vigun.IT97K-499-35.gnm1.Vu04
3487504	3517992	3496288	3526755	30489	30468	99.7	Chr04	vigun.IT97K-499-35.gnm1.Vu04
3566399	3663608	3609541	3706676	97210	97136	99.71	Chr04	vigun.IT97K-499-35.gnm1.Vu04
3686220	3729524	3728523	3771828	43305	43306	99.74	Chr04	vigun.IT97K-499-35.gnm1.Vu04
3732725	3978251	3775845	4021405	245527	245561	99.71	Chr04	vigun.IT97K-499-35.gnm1.Vu04
3978191	4066626	4021381	4109807	88436	88427	99.57	Chr04	vigun.IT97K-499-35.gnm1.Vu04
4184916	4265411	4227172	4307532	80496	80361	99.64	Chr04	vigun.IT97K-499-35.gnm1.Vu04
4265358	4346642	4307525	4388853	81285	81329	99.69	Chr04	vigun.IT97K-499-35.gnm1.Vu04
4347149	4391548	4388862	4433337	44400	44476	99.51	Chr04	vigun.IT97K-499-35.gnm1.Vu04
4457322	4583447	4504660	4630853	126126	126194	99.52	Chr04	vigun.IT97K-499-35.gnm1.Vu04
4611487	4641777	4651569	4681845	30291	30277	98.56	Chr04	vigun.IT97K-499-35.gnm1.Vu04
4686451	4725562	4725191	4764262	39112	39072	98.46	Chr04	vigun.IT97K-499-35.gnm1.Vu04
4731006	4770925	4764258	4804224	39920	39967	99.72	Chr04	vigun.IT97K-499-35.gnm1.Vu04
4750890	5015770	4784212	5049043	264881	264832	99.86	Chr04	vigun.IT97K-499-35.gnm1.Vu04
5015790	5094962	5049179	5128379	79173	79201	99.33	Chr04	vigun.IT97K-499-35.gnm1.Vu04
5189198	5255296	5224099	5290103	66099	66005	98.55	Chr04	vigun.IT97K-499-35.gnm1.Vu04
5279769	5333449	5290150	5343768	53681	53619	99.06	Chr04	vigun.IT97K-499-35.gnm1.Vu04
5355465	5680009	5365514	5689931	324545	324418	99.87	Chr04	vigun.IT97K-499-35.gnm1.Vu04
5679985	5789370	5689967	5799332	109386	109366	99.92	Chr04	vigun.IT97K-499-35.gnm1.Vu04
5769358	5940615	5779351	5950527	171258	171177	99.86	Chr04	vigun.IT97K-499-35.gnm1.Vu04
5920584	6088847	5930486	6098623	168264	168138	99.84	Chr04	vigun.IT97K-499-35.gnm1.Vu04
6068833	6140267	6078631	6150059	71435	71429	99.91	Chr04	vigun.IT97K-499-35.gnm1.Vu04
6157537	6330390	6167118	6339926	172854	172809	99.88	Chr04	vigun.IT97K-499-35.gnm1.Vu04
6330351	6519023	6339847	6528466	188673	188620	99.84	Chr04	vigun.IT97K-499-35.gnm1.Vu04
6499036	6568655	6508451	6578081	69620	69631	99.91	Chr04	vigun.IT97K-499-35.gnm1.Vu04
6568651	6625771	6583802	6640863	57121	57062	99.81	Chr04	vigun.IT97K-499-35.gnm1.Vu04
6625984	6688681	6641339	6703998	62698	62660	99.84	Chr04	vigun.IT97K-499-35.gnm1.Vu04
6668672	6716002	6684009	6731313	47331	47305	99.92	Chr04	vigun.IT97K-499-35.gnm1.Vu04
6728886	6889796	6739441	6900235	160911	160795	99.84	Chr04	vigun.IT97K-499-35.gnm1.Vu04
6869778	7039115	6880251	7049591	169338	169341	99.77	Chr04	vigun.IT97K-499-35.gnm1.Vu04
7039048	7156447	7049613	7166922	117400	117310	99.78	Chr04	vigun.IT97K-499-35.gnm1.Vu04
7188745	7225521	7204552	7241301	36777	36750	99.76	Chr04	vigun.IT97K-499-35.gnm1.Vu04
7205449	7335689	7221211	7351471	130241	130261	99.86	Chr04	vigun.IT97K-499-35.gnm1.Vu04
7315618	7677540	7331408	7693198	361923	361791	99.84	Chr04	vigun.IT97K-499-35.gnm1.Vu04
7677584	7717696	7693172	7733533	40113	40362	98.92	Chr04	vigun.IT97K-499-35.gnm1.Vu04
7729525	7806587	7750420	7827445	77063	77026	99.52	Chr04	vigun.IT97K-499-35.gnm1.Vu04
7806588	8044973	7827408	8065742	238386	238335	99.84	Chr04	vigun.IT97K-499-35.gnm1.Vu04
8024968	8061792	8045748	8082561	36825	36814	99.79	Chr04	vigun.IT97K-499-35.gnm1.Vu04
8055660	8123873	8166813	8235075	68214	68263	99.63	Chr04	vigun.IT97K-499-35.gnm1.Vu04
8130021	8165123	8241119	8276157	35103	35039	98.88	Chr04	vigun.IT97K-499-35.gnm1.Vu04
8165108	8300340	8276085	8411042	135233	134958	98.53	Chr04	vigun.IT97K-499-35.gnm1.Vu04
8300190	8666603	8410753	8776708	366414	365956	99.36	Chr04	vigun.IT97K-499-35.gnm1.Vu04
8666610	8698751	8776643	8808783	32142	32141	99.93	Chr04	vigun.IT97K-499-35.gnm1.Vu04
8802554	8877995	8962765	8887402	75442	75364	98.95	Chr04	vigun.IT97K-499-35.gnm1.Vu04
8771978	8802594	8993229	8962601	30617	30629	99.48	Chr04	vigun.IT97K-499-35.gnm1.Vu04
8884297	8924274	9005922	9045875	39978	39954	99.07	Chr04	vigun.IT97K-499-35.gnm1.Vu04
8937001	8971884	9059376	9094271	34884	34896	99.19	Chr04	vigun.IT97K-499-35.gnm1.Vu04
9084025	9168291	9171602	9255754	84267	84153	99	Chr04	vigun.IT97K-499-35.gnm1.Vu04
9483147	9518069	9377484	9342665	34923	34820	99.33	Chr04	vigun.IT97K-499-35.gnm1.Vu04
9724050	9755442	9473224	9441975	31393	31250	98.77	Chr04	vigun.IT97K-499-35.gnm1.Vu04
10018177	10077285	9484758	9543734	59109	58977	99.14	Chr04	vigun.IT97K-499-35.gnm1.Vu04
9357762	9424446	9484766	9418290	66685	66477	98.91	Chr04	vigun.IT97K-499-35.gnm1.Vu04
10077285	10108961	9543854	9575487	31677	31634	98.95	Chr04	vigun.IT97K-499-35.gnm1.Vu04
9598491	9631550	9583987	9550960	33060	33028	99.26	Chr04	vigun.IT97K-499-35.gnm1.Vu04
9483147	9524330	9617167	9658251	41184	41085	99.33	Chr04	vigun.IT97K-499-35.gnm1.Vu04
9734947	9767742	9774539	9741819	32796	32721	99.37	Chr04	vigun.IT97K-499-35.gnm1.Vu04
9598491	9656388	9866733	9924615	57898	57883	99.64	Chr04	vigun.IT97K-499-35.gnm1.Vu04
10079872	10169715	9989015	10078790	89844	89776	99.5	Chr04	vigun.IT97K-499-35.gnm1.Vu04
10170357	10231732	10078791	10140116	61376	61326	99.64	Chr04	vigun.IT97K-499-35.gnm1.Vu04
10270339	10300923	10178241	10208802	30585	30562	99.55	Chr04	vigun.IT97K-499-35.gnm1.Vu04
10313737	10356912	10221690	10264832	43176	43143	99.78	Chr04	vigun.IT97K-499-35.gnm1.Vu04
10357646	10411857	10264830	10319004	54212	54175	99.46	Chr04	vigun.IT97K-499-35.gnm1.Vu04
13825756	13911589	10311077	10396544	85834	85468	99.06	Chr04	vigun.IT97K-499-35.gnm1.Vu04
10467735	10533659	10364318	10430222	65925	65905	98.95	Chr04	vigun.IT97K-499-35.gnm1.Vu04
10533694	10601816	10428949	10496949	68123	68001	99.47	Chr04	vigun.IT97K-499-35.gnm1.Vu04
10626225	10676489	10521934	10572203	50265	50270	99.79	Chr04	vigun.IT97K-499-35.gnm1.Vu04
10691383	10727437	10577035	10613077	36055	36043	99.73	Chr04	vigun.IT97K-499-35.gnm1.Vu04
10721717	10761239	10612468	10651953	39523	39486	99.41	Chr04	vigun.IT97K-499-35.gnm1.Vu04
10764464	10815026	10650170	10700681	50563	50512	98.14	Chr04	vigun.IT97K-499-35.gnm1.Vu04
10833575	10892091	10731343	10789863	58517	58521	99.65	Chr04	vigun.IT97K-499-35.gnm1.Vu04
10940303	10985001	10839636	10884340	44699	44705	99.7	Chr04	vigun.IT97K-499-35.gnm1.Vu04
10985097	11094903	10884338	10994142	109807	109805	99.79	Chr04	vigun.IT97K-499-35.gnm1.Vu04
11094902	11168208	10994250	11067494	73307	73245	99.8	Chr04	vigun.IT97K-499-35.gnm1.Vu04
11168209	11227216	11067348	11126421	59008	59074	99.48	Chr04	vigun.IT97K-499-35.gnm1.Vu04
11237623	11281759	11136397	11180588	44137	44192	99.31	Chr04	vigun.IT97K-499-35.gnm1.Vu04
11285841	11512964	11188127	11415164	227124	227038	99.47	Chr04	vigun.IT97K-499-35.gnm1.Vu04
11524134	11634675	11452257	11562754	110542	110498	99.81	Chr04	vigun.IT97K-499-35.gnm1.Vu04
11758453	11791506	11680496	11713542	33054	33047	99.6	Chr04	vigun.IT97K-499-35.gnm1.Vu04
11816860	11855757	11737763	11776642	38898	38880	99.06	Chr04	vigun.IT97K-499-35.gnm1.Vu04
11824040	11855757	11843750	11875496	31718	31747	99.05	Chr04	vigun.IT97K-499-35.gnm1.Vu04
11941721	11987923	11951503	11997671	46203	46169	99.43	Chr04	vigun.IT97K-499-35.gnm1.Vu04
11987963	12041481	11997669	12051237	53519	53569	99.4	Chr04	vigun.IT97K-499-35.gnm1.Vu04
12041029	12104610	12051127	12114568	63582	63442	99.5	Chr04	vigun.IT97K-499-35.gnm1.Vu04
12104537	12140452	12114415	12150382	35916	35968	99.31	Chr04	vigun.IT97K-499-35.gnm1.Vu04
12140998	12174032	12150383	12183498	33035	33116	99.5	Chr04	vigun.IT97K-499-35.gnm1.Vu04
12181872	12302326	12191672	12312206	120455	120535	99.66	Chr04	vigun.IT97K-499-35.gnm1.Vu04
12302322	12344309	12322363	12364292	41988	41930	99.04	Chr04	vigun.IT97K-499-35.gnm1.Vu04
12347453	12448570	12363229	12464381	101118	101153	99.78	Chr04	vigun.IT97K-499-35.gnm1.Vu04
12448515	12557168	12464412	12573030	108654	108619	99.91	Chr04	vigun.IT97K-499-35.gnm1.Vu04
12561588	12638681	12571754	12648802	77094	77049	99.86	Chr04	vigun.IT97K-499-35.gnm1.Vu04
12638694	13041022	12648773	13050962	402329	402190	99.9	Chr04	vigun.IT97K-499-35.gnm1.Vu04
13020993	13054021	13030927	13063960	33029	33034	99.98	Chr04	vigun.IT97K-499-35.gnm1.Vu04
13054012	13110346	13063913	13120261	56335	56349	99.75	Chr04	vigun.IT97K-499-35.gnm1.Vu04
13110251	13265936	13120210	13275791	155686	155582	99.89	Chr04	vigun.IT97K-499-35.gnm1.Vu04
13265976	13523424	13275753	13533037	257449	257285	99.85	Chr04	vigun.IT97K-499-35.gnm1.Vu04
13546186	13702086	13560691	13716411	155901	155721	99.86	Chr04	vigun.IT97K-499-35.gnm1.Vu04
13702073	13834806	13716459	13849124	132734	132666	99.88	Chr04	vigun.IT97K-499-35.gnm1.Vu04
13834784	13884997	13849057	13899110	50214	50054	99.45	Chr04	vigun.IT97K-499-35.gnm1.Vu04
10467735	10499926	13893577	13925726	32192	32150	99.44	Chr04	vigun.IT97K-499-35.gnm1.Vu04
13934184	14005591	13948679	14019768	71408	71090	99.16	Chr04	vigun.IT97K-499-35.gnm1.Vu04
14005588	14064141	14019908	14078452	58554	58545	99.95	Chr04	vigun.IT97K-499-35.gnm1.Vu04
14064136	14298534	14078896	14313206	234399	234311	99.91	Chr04	vigun.IT97K-499-35.gnm1.Vu04
14298383	14449179	14313130	14463603	150797	150474	99.41	Chr04	vigun.IT97K-499-35.gnm1.Vu04
14449171	14612435	14464047	14626659	163265	162613	98.52	Chr04	vigun.IT97K-499-35.gnm1.Vu04
14612450	14736088	14626620	14750141	123639	123522	99.54	Chr04	vigun.IT97K-499-35.gnm1.Vu04
14736108	14781852	14750111	14795792	45745	45682	99.28	Chr04	vigun.IT97K-499-35.gnm1.Vu04
14781837	14877817	14795715	14891487	95981	95773	99.54	Chr04	vigun.IT97K-499-35.gnm1.Vu04
14877818	15107247	14891626	15120796	229430	229171	99.52	Chr04	vigun.IT97K-499-35.gnm1.Vu04
15107349	15167342	15120796	15180706	59994	59911	99.83	Chr04	vigun.IT97K-499-35.gnm1.Vu04
15167729	15308666	15180704	15321414	140938	140711	99.64	Chr04	vigun.IT97K-499-35.gnm1.Vu04
15308658	15516134	15321364	15528667	207477	207304	99.62	Chr04	vigun.IT97K-499-35.gnm1.Vu04
15516112	15550635	15528703	15563102	34524	34400	99.26	Chr04	vigun.IT97K-499-35.gnm1.Vu04
15550613	15585989	15563141	15598538	35377	35398	99.71	Chr04	vigun.IT97K-499-35.gnm1.Vu04
15591124	15787003	15598535	15794055	195880	195521	99.44	Chr04	vigun.IT97K-499-35.gnm1.Vu04
15786998	15887922	15795029	15895925	100925	100897	99.9	Chr04	vigun.IT97K-499-35.gnm1.Vu04
15889821	16143805	15897711	16151700	253985	253990	99.84	Chr04	vigun.IT97K-499-35.gnm1.Vu04
16143747	16376758	16151604	16384615	233012	233012	99.87	Chr04	vigun.IT97K-499-35.gnm1.Vu04
16376848	16444553	16384615	16452300	67706	67686	99.59	Chr04	vigun.IT97K-499-35.gnm1.Vu04
16444610	16541383	16452274	16548978	96774	96705	99.65	Chr04	vigun.IT97K-499-35.gnm1.Vu04
16545447	16674619	16549032	16678138	129173	129107	99.88	Chr04	vigun.IT97K-499-35.gnm1.Vu04
16674748	16799080	16678111	16802342	124333	124232	99.81	Chr04	vigun.IT97K-499-35.gnm1.Vu04
16810622	17102822	16814033	17106138	292201	292106	99.83	Chr04	vigun.IT97K-499-35.gnm1.Vu04
17182255	17224418	17107770	17149684	42164	41915	98.89	Chr04	vigun.IT97K-499-35.gnm1.Vu04
17224854	17327983	17150117	17252762	103130	102646	99.23	Chr04	vigun.IT97K-499-35.gnm1.Vu04
17171347	17327983	17268150	17424568	156637	156419	99.65	Chr04	vigun.IT97K-499-35.gnm1.Vu04
17331252	17362007	17428521	17459179	30756	30659	99.53	Chr04	vigun.IT97K-499-35.gnm1.Vu04
22861550	23015748	17630361	17476491	154199	153871	98.92	Chr04	vigun.IT97K-499-35.gnm1.Vu04
21977293	22179144	17825564	17624081	201852	201484	99.2	Chr04	vigun.IT97K-499-35.gnm1.Vu04
21628219	21949756	18173990	17853306	321538	320685	99.11	Chr04	vigun.IT97K-499-35.gnm1.Vu04
21501031	21628923	18301336	18173497	127893	127840	99.33	Chr04	vigun.IT97K-499-35.gnm1.Vu04
21061262	21324844	18758325	18495154	263583	263172	99.59	Chr04	vigun.IT97K-499-35.gnm1.Vu04
20826024	21061268	18993232	18758265	235245	234968	99.62	Chr04	vigun.IT97K-499-35.gnm1.Vu04
20683100	20833500	19142953	18992605	150401	150349	99.62	Chr04	vigun.IT97K-499-35.gnm1.Vu04
20617114	20688161	19212127	19141187	71048	70941	99	Chr04	vigun.IT97K-499-35.gnm1.Vu04
20529020	20609318	19292359	19212120	80299	80240	99.52	Chr04	vigun.IT97K-499-35.gnm1.Vu04
20401965	20502719	19406906	19306780	100755	100127	98.88	Chr04	vigun.IT97K-499-35.gnm1.Vu04
20348290	20401966	19460613	19406941	53677	53673	99.29	Chr04	vigun.IT97K-499-35.gnm1.Vu04
20053034	20148837	19570051	19474750	95804	95302	99.24	Chr04	vigun.IT97K-499-35.gnm1.Vu04
20001265	20052476	19621288	19570056	51212	51233	99.34	Chr04	vigun.IT97K-499-35.gnm1.Vu04
19895196	20001270	19728909	19622762	106075	106148	99.58	Chr04	vigun.IT97K-499-35.gnm1.Vu04
19826387	19894986	19797498	19728907	68600	68592	99.61	Chr04	vigun.IT97K-499-35.gnm1.Vu04
19791360	19826433	19832559	19797494	35074	35066	99.85	Chr04	vigun.IT97K-499-35.gnm1.Vu04
19666286	19791360	19957554	19832651	125075	124904	99.56	Chr04	vigun.IT97K-499-35.gnm1.Vu04
19562978	19608724	20056807	20011127	45747	45681	99.65	Chr04	vigun.IT97K-499-35.gnm1.Vu04
19514069	19563003	20105771	20056914	48935	48858	99.49	Chr04	vigun.IT97K-499-35.gnm1.Vu04
19427143	19527286	20202481	20102295	100144	100187	99.67	Chr04	vigun.IT97K-499-35.gnm1.Vu04
19149987	19427158	20479175	20202388	277172	276788	99.54	Chr04	vigun.IT97K-499-35.gnm1.Vu04
19047858	19097766	20586588	20536792	49909	49797	99.23	Chr04	vigun.IT97K-499-35.gnm1.Vu04
18953842	19048002	20680514	20586589	94161	93926	99.43	Chr04	vigun.IT97K-499-35.gnm1.Vu04
18915878	18953807	20718401	20680483	37930	37919	99.76	Chr04	vigun.IT97K-499-35.gnm1.Vu04
18825003	18899125	20809130	20735110	74123	74021	99.7	Chr04	vigun.IT97K-499-35.gnm1.Vu04
18596651	18825009	21037556	20809210	228359	228347	99.54	Chr04	vigun.IT97K-499-35.gnm1.Vu04
27284333	27357115	21054755	21127085	72783	72331	98.88	Chr04	vigun.IT97K-499-35.gnm1.Vu04
27364427	27416452	21127494	21179527	52026	52034	99.29	Chr04	vigun.IT97K-499-35.gnm1.Vu04
27410493	27461511	21174213	21225231	51019	51019	99.78	Chr04	vigun.IT97K-499-35.gnm1.Vu04
27461483	27567451	21225243	21331229	105969	105987	99.91	Chr04	vigun.IT97K-499-35.gnm1.Vu04
27567454	27706611	21331176	21470134	139158	138959	99.77	Chr04	vigun.IT97K-499-35.gnm1.Vu04
27705007	27741436	21469197	21505591	36430	36395	99.6	Chr04	vigun.IT97K-499-35.gnm1.Vu04
27741434	27779155	21505628	21543377	37722	37750	99.83	Chr04	vigun.IT97K-499-35.gnm1.Vu04
27779117	27810282	21543393	21574519	31166	31127	99.61	Chr04	vigun.IT97K-499-35.gnm1.Vu04
27810260	27852395	21574547	21616594	42136	42048	99.27	Chr04	vigun.IT97K-499-35.gnm1.Vu04
27857999	27935081	21616590	21693394	77083	76805	99.37	Chr04	vigun.IT97K-499-35.gnm1.Vu04
27935071	27987867	21693340	21745849	52797	52510	99.29	Chr04	vigun.IT97K-499-35.gnm1.Vu04
27987851	28049217	21745773	21807084	61367	61312	99.74	Chr04	vigun.IT97K-499-35.gnm1.Vu04
28029188	28176901	21787050	21934601	147714	147552	99.74	Chr04	vigun.IT97K-499-35.gnm1.Vu04
28176908	28339979	21934558	22097365	163072	162808	99.6	Chr04	vigun.IT97K-499-35.gnm1.Vu04
28319997	28363131	22077363	22120489	43135	43127	99.63	Chr04	vigun.IT97K-499-35.gnm1.Vu04
28363125	28443625	22127272	22207808	80501	80537	99.81	Chr04	vigun.IT97K-499-35.gnm1.Vu04
28471763	28666544	22221731	22416341	194782	194611	99.88	Chr04	vigun.IT97K-499-35.gnm1.Vu04
28666543	28717339	22416283	22466860	50797	50578	99.14	Chr04	vigun.IT97K-499-35.gnm1.Vu04
28717339	29091370	22466971	22840064	374032	373094	99.55	Chr04	vigun.IT97K-499-35.gnm1.Vu04
29103900	29309763	22787202	22992962	205864	205761	99.84	Chr04	vigun.IT97K-499-35.gnm1.Vu04
29332363	29426061	23015500	23109140	93699	93641	99.87	Chr04	vigun.IT97K-499-35.gnm1.Vu04
29431194	29847930	23114107	23530418	416737	416312	99.8	Chr04	vigun.IT97K-499-35.gnm1.Vu04
29847945	29906171	23530387	23588608	58227	58222	99.84	Chr04	vigun.IT97K-499-35.gnm1.Vu04
29906121	29994035	23588594	23676607	87915	88014	99.76	Chr04	vigun.IT97K-499-35.gnm1.Vu04
30023008	30169939	23705560	23852513	146932	146954	99.82	Chr04	vigun.IT97K-499-35.gnm1.Vu04
30170036	30276661	23852510	23959168	106626	106659	99.71	Chr04	vigun.IT97K-499-35.gnm1.Vu04
30309420	30896699	23991638	24578820	587280	587183	99.94	Chr04	vigun.IT97K-499-35.gnm1.Vu04
30896845	30994791	24578822	24676768	97947	97947	99.93	Chr04	vigun.IT97K-499-35.gnm1.Vu04
30974766	31266616	24656737	24948477	291851	291741	99.91	Chr04	vigun.IT97K-499-35.gnm1.Vu04
31246579	31341798	24928450	25023676	95220	95227	99.95	Chr04	vigun.IT97K-499-35.gnm1.Vu04
31341740	31463618	25023582	25145386	121879	121805	99.92	Chr04	vigun.IT97K-499-35.gnm1.Vu04
31463645	31643424	25145359	25325118	179780	179760	99.94	Chr04	vigun.IT97K-499-35.gnm1.Vu04
31643453	31765217	25325105	25446889	121765	121785	99.86	Chr04	vigun.IT97K-499-35.gnm1.Vu04
31783045	31814478	25445459	25476897	31434	31439	99.95	Chr04	vigun.IT97K-499-35.gnm1.Vu04
31794495	31896897	25456907	25559318	102403	102412	99.95	Chr04	vigun.IT97K-499-35.gnm1.Vu04
31876860	31982228	25539279	25644614	105369	105336	99.93	Chr04	vigun.IT97K-499-35.gnm1.Vu04
31982327	32225047	25644614	25887259	242721	242646	99.91	Chr04	vigun.IT97K-499-35.gnm1.Vu04
32225192	32300406	25887265	25962475	75215	75211	99.85	Chr04	vigun.IT97K-499-35.gnm1.Vu04
32293206	32432550	25954271	26093593	139345	139323	99.67	Chr04	vigun.IT97K-499-35.gnm1.Vu04
32412500	32684482	26073576	26345408	271983	271833	99.88	Chr04	vigun.IT97K-499-35.gnm1.Vu04
32664463	32832784	26325400	26493684	168322	168285	99.94	Chr04	vigun.IT97K-499-35.gnm1.Vu04
32832781	32878528	26493633	26539345	45748	45713	99.89	Chr04	vigun.IT97K-499-35.gnm1.Vu04
32878130	32952769	26539446	26614059	74640	74614	99.93	Chr04	vigun.IT97K-499-35.gnm1.Vu04
32932728	33008034	26594013	26669291	75307	75279	99.86	Chr04	vigun.IT97K-499-35.gnm1.Vu04
32987968	33194109	26649248	26855326	206142	206079	99.92	Chr04	vigun.IT97K-499-35.gnm1.Vu04
33174072	33210266	26835289	26871482	36195	36194	99.94	Chr04	vigun.IT97K-499-35.gnm1.Vu04
33210190	33270788	26871364	26931948	60599	60585	99.89	Chr04	vigun.IT97K-499-35.gnm1.Vu04
33262224	33330649	26929301	26997713	68426	68413	99.91	Chr04	vigun.IT97K-499-35.gnm1.Vu04
33310584	33406542	26977644	27073531	95959	95888	99.87	Chr04	vigun.IT97K-499-35.gnm1.Vu04
33386511	33478274	27053505	27145233	91764	91729	99.92	Chr04	vigun.IT97K-499-35.gnm1.Vu04
33487299	33521457	27154668	27188817	34159	34150	99.84	Chr04	vigun.IT97K-499-35.gnm1.Vu04
33521440	34002789	27187748	27669092	481350	481345	99.93	Chr04	vigun.IT97K-499-35.gnm1.Vu04
33982740	34538757	27649044	28205107	556018	556064	99.91	Chr04	vigun.IT97K-499-35.gnm1.Vu04
34518737	34606322	28185096	28272624	87586	87529	99.74	Chr04	vigun.IT97K-499-35.gnm1.Vu04
34607366	34710719	28273648	28377064	103354	103417	99.77	Chr04	vigun.IT97K-499-35.gnm1.Vu04
34710681	34803343	28377072	28469761	92663	92690	99.68	Chr04	vigun.IT97K-499-35.gnm1.Vu04
34828795	34893096	28494163	28558418	64302	64256	99.76	Chr04	vigun.IT97K-499-35.gnm1.Vu04
34903796	34943596	28569645	28609514	39801	39870	99.6	Chr04	vigun.IT97K-499-35.gnm1.Vu04
34943527	35078200	28609493	28744214	134674	134722	99.7	Chr04	vigun.IT97K-499-35.gnm1.Vu04
35147039	35178522	28821085	28852539	31484	31455	99.08	Chr04	vigun.IT97K-499-35.gnm1.Vu04
36205493	36247078	29895672	29937322	41586	41651	97.75	Chr04	vigun.IT97K-499-35.gnm1.Vu04
36524280	36814038	30206062	30495820	289759	289759	99.88	Chr04	vigun.IT97K-499-35.gnm1.Vu04
36813987	37133206	30495811	30814936	319220	319126	99.85	Chr04	vigun.IT97K-499-35.gnm1.Vu04
37133194	37184512	30814960	30866236	51319	51277	99.3	Chr04	vigun.IT97K-499-35.gnm1.Vu04
37195944	37250709	30878662	30933433	54766	54772	99.18	Chr04	vigun.IT97K-499-35.gnm1.Vu04
37258852	37311182	30934974	30987224	52331	52251	99.58	Chr04	vigun.IT97K-499-35.gnm1.Vu04
37753709	37833934	31482840	31562990	80226	80151	99.35	Chr04	vigun.IT97K-499-35.gnm1.Vu04
37958990	38015685	31764846	31821558	56696	56713	99.57	Chr04	vigun.IT97K-499-35.gnm1.Vu04
38023658	38063458	31829486	31869149	39801	39664	98.05	Chr04	vigun.IT97K-499-35.gnm1.Vu04
38075886	38132536	31882702	31939411	56651	56710	98.85	Chr04	vigun.IT97K-499-35.gnm1.Vu04
38214107	38275839	32032436	32094096	61733	61661	99.27	Chr04	vigun.IT97K-499-35.gnm1.Vu04
38318635	38365555	32137031	32183895	46921	46865	98.53	Chr04	vigun.IT97K-499-35.gnm1.Vu04
38401520	38491894	32211961	32302321	90375	90361	99.54	Chr04	vigun.IT97K-499-35.gnm1.Vu04
38552685	38716111	32363878	32527416	163427	163539	99.05	Chr04	vigun.IT97K-499-35.gnm1.Vu04
38723603	38769055	32533805	32579169	45453	45365	99.49	Chr04	vigun.IT97K-499-35.gnm1.Vu04
41895639	41940961	36401751	36447123	45323	45373	99.01	Chr04	vigun.IT97K-499-35.gnm1.Vu04
42042417	42073473	36549620	36580695	31057	31076	99	Chr04	vigun.IT97K-499-35.gnm1.Vu04
42073468	42144140	36586178	36656776	70673	70599	98.87	Chr04	vigun.IT97K-499-35.gnm1.Vu04
42144156	42174877	36656752	36687489	30722	30738	99.39	Chr04	vigun.IT97K-499-35.gnm1.Vu04
42217488	42288313	36715308	36786038	70826	70731	99.79	Chr04	vigun.IT97K-499-35.gnm1.Vu04
42330377	42375150	36827314	36872094	44774	44781	99.43	Chr04	vigun.IT97K-499-35.gnm1.Vu04
42375147	42407790	36872519	36905127	32644	32609	98.92	Chr04	vigun.IT97K-499-35.gnm1.Vu04
42530182	42571148	37039925	37080899	40967	40975	98.72	Chr04	vigun.IT97K-499-35.gnm1.Vu04
42844895	42879623	37765247	37800038	34729	34792	96.15	Chr04	vigun.IT97K-499-35.gnm1.Vu04
43047882	43080819	37966527	37999415	32938	32889	98.53	Chr04	vigun.IT97K-499-35.gnm1.Vu04
43098352	43237816	38006461	38145839	139465	139379	99.74	Chr04	vigun.IT97K-499-35.gnm1.Vu04
43243259	43294809	38145834	38197394	51551	51561	99.07	Chr04	vigun.IT97K-499-35.gnm1.Vu04
43340834	43407468	38225169	38291748	66635	66580	99.76	Chr04	vigun.IT97K-499-35.gnm1.Vu04
43408105	43555674	38291768	38439282	147570	147515	99.76	Chr04	vigun.IT97K-499-35.gnm1.Vu04
43555674	43591904	38439462	38475611	36231	36150	99.73	Chr04	vigun.IT97K-499-35.gnm1.Vu04
43596524	43713397	38480326	38597245	116874	116920	99.8	Chr04	vigun.IT97K-499-35.gnm1.Vu04
43713407	43787764	38597193	38671553	74358	74361	99.76	Chr04	vigun.IT97K-499-35.gnm1.Vu04
43850390	43887241	38733302	38770201	36852	36900	99.56	Chr04	vigun.IT97K-499-35.gnm1.Vu04
44030671	44329919	38939790	39238991	299249	299202	99.86	Chr04	vigun.IT97K-499-35.gnm1.Vu04
44395036	44428171	39304024	39337160	33136	33137	99.83	Chr04	vigun.IT97K-499-35.gnm1.Vu04
44444451	44515195	39353541	39424235	70745	70695	99.75	Chr04	vigun.IT97K-499-35.gnm1.Vu04
44495194	44705359	39404211	39614323	210166	210113	99.63	Chr04	vigun.IT97K-499-35.gnm1.Vu04
44861220	44952467	39774552	39865782	91248	91231	99.87	Chr04	vigun.IT97K-499-35.gnm1.Vu04
44932449	45028013	39845755	39941233	95565	95479	99.82	Chr04	vigun.IT97K-499-35.gnm1.Vu04
45028008	45110981	39941856	40024801	82974	82946	99.87	Chr04	vigun.IT97K-499-35.gnm1.Vu04
45090999	45122791	40004797	40036609	31793	31813	99.88	Chr04	vigun.IT97K-499-35.gnm1.Vu04
45126890	45219281	40036259	40128556	92392	92298	99.86	Chr04	vigun.IT97K-499-35.gnm1.Vu04
45219278	45455156	40134989	40370747	235879	235759	99.7	Chr04	vigun.IT97K-499-35.gnm1.Vu04
45455154	45553621	40371116	40469531	98468	98416	99.89	Chr04	vigun.IT97K-499-35.gnm1.Vu04
45533589	45646636	40449499	40562514	113048	113016	99.79	Chr04	vigun.IT97K-499-35.gnm1.Vu04
45676968	45751444	40592752	40667174	74477	74423	99.58	Chr04	vigun.IT97K-499-35.gnm1.Vu04
45751164	45783098	40668537	40700444	31935	31908	99.25	Chr04	vigun.IT97K-499-35.gnm1.Vu04
46235273	46265848	41282600	41313153	30576	30554	97.53	Chr04	vigun.IT97K-499-35.gnm1.Vu04
46477645	46517805	41799055	41839134	40161	40080	96.45	Chr04	vigun.IT97K-499-35.gnm1.Vu04
46664710	46714416	41990242	42039868	49707	49627	99.02	Chr04	vigun.IT97K-499-35.gnm1.Vu04
46772379	46802560	42105461	42135754	30182	30294	99.26	Chr04	vigun.IT97K-499-35.gnm1.Vu04
46805645	46854048	42138898	42187308	48404	48411	99.57	Chr04	vigun.IT97K-499-35.gnm1.Vu04
46854044	46910989	42192552	42249273	56946	56722	98.79	Chr04	vigun.IT97K-499-35.gnm1.Vu04
46942347	47122079	42282396	42462068	179733	179673	99.81	Chr04	vigun.IT97K-499-35.gnm1.Vu04
47122067	47160864	42462158	42500850	38798	38693	99.59	Chr04	vigun.IT97K-499-35.gnm1.Vu04
47212213	47247192	42553992	42589049	34980	35058	97.73	Chr04	vigun.IT97K-499-35.gnm1.Vu04
71811	117529	59482	105229	45719	45748	99.88	Chr05	vigun.IT97K-499-35.gnm1.Vu05
119707	162951	108048	151311	43245	43264	99.83	Chr05	vigun.IT97K-499-35.gnm1.Vu05
162903	346367	151315	334741	183465	183427	99.86	Chr05	vigun.IT97K-499-35.gnm1.Vu05
351955	397175	334750	379999	45221	45250	99.78	Chr05	vigun.IT97K-499-35.gnm1.Vu05
397104	447360	379988	430264	50257	50277	99.92	Chr05	vigun.IT97K-499-35.gnm1.Vu05
447363	528696	421658	502982	81334	81325	99.98	Chr05	vigun.IT97K-499-35.gnm1.Vu05
600260	634196	570891	604819	33937	33929	99.87	Chr05	vigun.IT97K-499-35.gnm1.Vu05
634214	686598	604798	657110	52385	52313	99.31	Chr05	vigun.IT97K-499-35.gnm1.Vu05
693282	744088	663537	714275	50807	50739	99.33	Chr05	vigun.IT97K-499-35.gnm1.Vu05
759452	795673	737611	773784	36222	36174	99.45	Chr05	vigun.IT97K-499-35.gnm1.Vu05
797876	885251	773778	861225	87376	87448	99.38	Chr05	vigun.IT97K-499-35.gnm1.Vu05
885263	923083	861180	899035	37821	37856	99.62	Chr05	vigun.IT97K-499-35.gnm1.Vu05
958125	995474	939530	976948	37350	37419	98.76	Chr05	vigun.IT97K-499-35.gnm1.Vu05
1030223	1103989	1018795	1092469	73767	73675	99.57	Chr05	vigun.IT97K-499-35.gnm1.Vu05
1132119	1162451	1119505	1149683	30333	30179	98.03	Chr05	vigun.IT97K-499-35.gnm1.Vu05
1394848	1486973	1418516	1510638	92126	92123	99.67	Chr05	vigun.IT97K-499-35.gnm1.Vu05
1585711	1616689	1617950	1648919	30979	30970	99.58	Chr05	vigun.IT97K-499-35.gnm1.Vu05
1864170	1895978	1928302	1960070	31809	31769	98.96	Chr05	vigun.IT97K-499-35.gnm1.Vu05
1980901	2033881	2041254	2094368	52981	53115	98.79	Chr05	vigun.IT97K-499-35.gnm1.Vu05
2033905	2099623	2094772	2160521	65719	65750	99.26	Chr05	vigun.IT97K-499-35.gnm1.Vu05
2102134	2159812	2160514	2218231	57679	57718	99.35	Chr05	vigun.IT97K-499-35.gnm1.Vu05
2164959	2221158	2218226	2274431	56200	56206	99.28	Chr05	vigun.IT97K-499-35.gnm1.Vu05
2240283	2271370	2304641	2335775	31088	31135	98.65	Chr05	vigun.IT97K-499-35.gnm1.Vu05
2271323	2302890	2335770	2367396	31568	31627	98.65	Chr05	vigun.IT97K-499-35.gnm1.Vu05
2322956	2372032	2387992	2437036	49077	49045	98.98	Chr05	vigun.IT97K-499-35.gnm1.Vu05
2582245	2621353	2571301	2610221	39109	38921	98	Chr05	vigun.IT97K-499-35.gnm1.Vu05
2760625	2807403	2744641	2791413	46779	46773	98.94	Chr05	vigun.IT97K-499-35.gnm1.Vu05
2830089	2907196	2820648	2897739	77108	77092	99.17	Chr05	vigun.IT97K-499-35.gnm1.Vu05
2975798	3023780	2965595	3013599	47983	48005	99.48	Chr05	vigun.IT97K-499-35.gnm1.Vu05
3027736	3058580	3017167	3047999	30845	30833	99.34	Chr05	vigun.IT97K-499-35.gnm1.Vu05
3099078	3140354	3086585	3127804	41277	41220	99.63	Chr05	vigun.IT97K-499-35.gnm1.Vu05
3188026	3224842	3192787	3229700	36817	36914	98.27	Chr05	vigun.IT97K-499-35.gnm1.Vu05
3387235	3469283	3366278	3448378	82049	82101	99.56	Chr05	vigun.IT97K-499-35.gnm1.Vu05
3469503	3557683	3448292	3536525	88181	88234	99.82	Chr05	vigun.IT97K-499-35.gnm1.Vu05
3557623	3592316	3536511	3571186	34694	34676	99.9	Chr05	vigun.IT97K-499-35.gnm1.Vu05
3613320	3661172	3592357	3640086	47853	47730	99.63	Chr05	vigun.IT97K-499-35.gnm1.Vu05
3687017	3766060	3665983	3744939	79044	78957	99.73	Chr05	vigun.IT97K-499-35.gnm1.Vu05
3766002	3950036	3744938	3928924	184035	183987	99.88	Chr05	vigun.IT97K-499-35.gnm1.Vu05
3951466	4001866	3928925	3979309	50401	50385	99.66	Chr05	vigun.IT97K-499-35.gnm1.Vu05
4001897	4074149	3979305	4051533	72253	72229	99.63	Chr05	vigun.IT97K-499-35.gnm1.Vu05
4144865	4297913	4120347	4273460	153049	153114	99.76	Chr05	vigun.IT97K-499-35.gnm1.Vu05
4300833	4375312	4277011	4351535	74480	74525	99.86	Chr05	vigun.IT97K-499-35.gnm1.Vu05
4375310	4422143	4350742	4397607	46834	46866	99.71	Chr05	vigun.IT97K-499-35.gnm1.Vu05
4422165	4462103	4397589	4437509	39939	39921	99.81	Chr05	vigun.IT97K-499-35.gnm1.Vu05
4462796	4528259	4437504	4503118	65464	65615	98.75	Chr05	vigun.IT97K-499-35.gnm1.Vu05
4528261	4652518	4503218	4627481	124258	124264	99.66	Chr05	vigun.IT97K-499-35.gnm1.Vu05
4734736	4990442	4711130	4966891	255707	255762	99.71	Chr05	vigun.IT97K-499-35.gnm1.Vu05
5003396	5055843	4967256	5019704	52448	52449	99.66	Chr05	vigun.IT97K-499-35.gnm1.Vu05
5058686	5151362	5019698	5112499	92677	92802	99.8	Chr05	vigun.IT97K-499-35.gnm1.Vu05
5276865	5368776	5248019	5339873	91912	91855	99.8	Chr05	vigun.IT97K-499-35.gnm1.Vu05
5368774	5440718	5340092	5412131	71945	72040	99.64	Chr05	vigun.IT97K-499-35.gnm1.Vu05
5509967	5720956	5480927	5691948	210990	211022	99.76	Chr05	vigun.IT97K-499-35.gnm1.Vu05
5720872	5783357	5691752	5754289	62486	62538	99.65	Chr05	vigun.IT97K-499-35.gnm1.Vu05
5802016	5868646	5772896	5839596	66631	66701	99.67	Chr05	vigun.IT97K-499-35.gnm1.Vu05
5868833	5931126	5839931	5902219	62294	62289	99.77	Chr05	vigun.IT97K-499-35.gnm1.Vu05
5958977	5993457	5931915	5966365	34481	34451	99.23	Chr05	vigun.IT97K-499-35.gnm1.Vu05
5993400	6150956	5966253	6123791	157557	157539	99.92	Chr05	vigun.IT97K-499-35.gnm1.Vu05
6145324	6177689	6122283	6154662	32366	32380	99.79	Chr05	vigun.IT97K-499-35.gnm1.Vu05
6361323	6450803	6337407	6426919	89481	89513	99.87	Chr05	vigun.IT97K-499-35.gnm1.Vu05
6430786	6472656	6406897	6448832	41871	41936	99.79	Chr05	vigun.IT97K-499-35.gnm1.Vu05
6472550	6528016	6448794	6504266	55467	55473	99.95	Chr05	vigun.IT97K-499-35.gnm1.Vu05
6507993	6560563	6484232	6536840	52571	52609	99.89	Chr05	vigun.IT97K-499-35.gnm1.Vu05
6584627	6698911	6571918	6686225	114285	114308	99.66	Chr05	vigun.IT97K-499-35.gnm1.Vu05
6731600	6771711	6726919	6767141	40112	40223	99.1	Chr05	vigun.IT97K-499-35.gnm1.Vu05
6782946	6931229	6773815	6922024	148284	148210	99.78	Chr05	vigun.IT97K-499-35.gnm1.Vu05
6937504	7016572	6928249	7007342	79069	79094	99.86	Chr05	vigun.IT97K-499-35.gnm1.Vu05
7016568	7063720	7012789	7059937	47153	47149	99.82	Chr05	vigun.IT97K-499-35.gnm1.Vu05
7171833	7241479	7153742	7223352	69647	69611	99.8	Chr05	vigun.IT97K-499-35.gnm1.Vu05
7249683	7398697	7231637	7380617	149015	148981	99.71	Chr05	vigun.IT97K-499-35.gnm1.Vu05
7407779	7562608	7389838	7544607	154830	154770	99.79	Chr05	vigun.IT97K-499-35.gnm1.Vu05
7542581	7780797	7524592	7762802	238217	238211	99.86	Chr05	vigun.IT97K-499-35.gnm1.Vu05
7822990	7961688	7805882	7944624	138699	138743	99.76	Chr05	vigun.IT97K-499-35.gnm1.Vu05
7961682	8165656	7944881	8148707	203975	203827	99.77	Chr05	vigun.IT97K-499-35.gnm1.Vu05
8145660	8312878	8128724	8295890	167219	167167	99.9	Chr05	vigun.IT97K-499-35.gnm1.Vu05
8312961	8378230	8295889	8361188	65270	65300	99.76	Chr05	vigun.IT97K-499-35.gnm1.Vu05
8400350	8445085	8383162	8427872	44736	44711	99.28	Chr05	vigun.IT97K-499-35.gnm1.Vu05
8687567	8729041	8663157	8704677	41475	41521	98.44	Chr05	vigun.IT97K-499-35.gnm1.Vu05
8709038	8782831	8684692	8758395	73794	73704	98.65	Chr05	vigun.IT97K-499-35.gnm1.Vu05
8906563	8964921	8848490	8906931	58359	58442	98.52	Chr05	vigun.IT97K-499-35.gnm1.Vu05
9131362	9165408	9077340	9111384	34047	34045	98.87	Chr05	vigun.IT97K-499-35.gnm1.Vu05
9272576	9319772	9220395	9267727	47197	47333	98.37	Chr05	vigun.IT97K-499-35.gnm1.Vu05
9568106	9868942	9493762	9794444	300837	300683	99.77	Chr05	vigun.IT97K-499-35.gnm1.Vu05
9868963	9944640	9794115	9869786	75678	75672	99.82	Chr05	vigun.IT97K-499-35.gnm1.Vu05
9944635	10137545	9874257	10067312	192911	193056	99.5	Chr05	vigun.IT97K-499-35.gnm1.Vu05
10165688	10245390	10095594	10175253	79703	79660	99.81	Chr05	vigun.IT97K-499-35.gnm1.Vu05
10250955	10295702	10175249	10219980	44748	44732	99.82	Chr05	vigun.IT97K-499-35.gnm1.Vu05
10363411	10406633	10227547	10270802	43223	43256	99.91	Chr05	vigun.IT97K-499-35.gnm1.Vu05
10406594	10476537	10270805	10340805	69944	70001	99.85	Chr05	vigun.IT97K-499-35.gnm1.Vu05
10476578	10525445	10340955	10389890	48868	48936	99.72	Chr05	vigun.IT97K-499-35.gnm1.Vu05
10525402	10593396	10389895	10457828	67995	67934	99.81	Chr05	vigun.IT97K-499-35.gnm1.Vu05
10593410	10670189	10457802	10534553	76780	76752	99.79	Chr05	vigun.IT97K-499-35.gnm1.Vu05
10670169	10846751	10534697	10711253	176583	176557	99.83	Chr05	vigun.IT97K-499-35.gnm1.Vu05
10846700	10920140	10711240	10784721	73441	73482	99.87	Chr05	vigun.IT97K-499-35.gnm1.Vu05
10900134	10950595	10764697	10815184	50462	50488	99.81	Chr05	vigun.IT97K-499-35.gnm1.Vu05
11053938	11337221	11091684	11375321	283284	283638	99.74	Chr05	vigun.IT97K-499-35.gnm1.Vu05
11339529	11399286	11375314	11435040	59758	59727	99.75	Chr05	vigun.IT97K-499-35.gnm1.Vu05
11399270	11473157	11434986	11508925	73888	73940	99.89	Chr05	vigun.IT97K-499-35.gnm1.Vu05
11473147	11563307	11508857	11598990	90161	90134	99.91	Chr05	vigun.IT97K-499-35.gnm1.Vu05
11563301	11614970	11599041	11650844	51670	51804	99.39	Chr05	vigun.IT97K-499-35.gnm1.Vu05
11637835	11673143	11674432	11709858	35309	35427	99.46	Chr05	vigun.IT97K-499-35.gnm1.Vu05
11703399	11791322	11751910	11839753	87924	87844	99.38	Chr05	vigun.IT97K-499-35.gnm1.Vu05
11868772	11918937	11926294	11976534	50166	50241	99.63	Chr05	vigun.IT97K-499-35.gnm1.Vu05
11918820	11951920	11976457	12009531	33101	33075	99.73	Chr05	vigun.IT97K-499-35.gnm1.Vu05
11951837	12012696	12009533	12070385	60860	60853	99.69	Chr05	vigun.IT97K-499-35.gnm1.Vu05
12195619	12298478	12248746	12351661	102860	102916	99.49	Chr05	vigun.IT97K-499-35.gnm1.Vu05
12298859	12375841	12352189	12429165	76983	76977	99.58	Chr05	vigun.IT97K-499-35.gnm1.Vu05
12463642	12497381	12510497	12544192	33740	33696	98.5	Chr05	vigun.IT97K-499-35.gnm1.Vu05
12527800	12575748	12574809	12622770	47949	47962	99.73	Chr05	vigun.IT97K-499-35.gnm1.Vu05
12575955	12678238	12622849	12725278	102284	102430	99.51	Chr05	vigun.IT97K-499-35.gnm1.Vu05
12678236	12733337	12727283	12782414	55102	55132	99.85	Chr05	vigun.IT97K-499-35.gnm1.Vu05
12733337	12773559	12782374	12822667	40223	40294	99.56	Chr05	vigun.IT97K-499-35.gnm1.Vu05
12773466	12850967	12822616	12900176	77502	77561	99.63	Chr05	vigun.IT97K-499-35.gnm1.Vu05
12840962	12883423	12890120	12932587	42462	42468	99.7	Chr05	vigun.IT97K-499-35.gnm1.Vu05
12883321	13042483	12932527	13091591	159163	159065	99.78	Chr05	vigun.IT97K-499-35.gnm1.Vu05
13144448	13324049	13117481	13296976	179602	179496	99.88	Chr05	vigun.IT97K-499-35.gnm1.Vu05
13323981	13383319	13296944	13356325	59339	59382	99.62	Chr05	vigun.IT97K-499-35.gnm1.Vu05
13383425	13433424	13341274	13391254	50000	49981	99.71	Chr05	vigun.IT97K-499-35.gnm1.Vu05
13020687	13067595	13444002	13397118	46909	46885	99.2	Chr05	vigun.IT97K-499-35.gnm1.Vu05
13439240	13509835	13473105	13543663	70596	70559	99.8	Chr05	vigun.IT97K-499-35.gnm1.Vu05
13052239	13111667	13488435	13429089	59429	59347	99.23	Chr05	vigun.IT97K-499-35.gnm1.Vu05
13509729	13548393	13543657	13582261	38665	38605	99.17	Chr05	vigun.IT97K-499-35.gnm1.Vu05
13714453	13751302	13765371	13802121	36850	36751	98.48	Chr05	vigun.IT97K-499-35.gnm1.Vu05
14027723	14075652	14111527	14159480	47930	47954	98.93	Chr05	vigun.IT97K-499-35.gnm1.Vu05
14075710	14130150	14160039	14214480	54441	54442	99.17	Chr05	vigun.IT97K-499-35.gnm1.Vu05
14148216	14184206	14231868	14267810	35991	35943	99.32	Chr05	vigun.IT97K-499-35.gnm1.Vu05
14228718	14284529	14303331	14359147	55812	55817	98.78	Chr05	vigun.IT97K-499-35.gnm1.Vu05
14499570	14529806	14609115	14639272	30237	30158	98.42	Chr05	vigun.IT97K-499-35.gnm1.Vu05
14530958	14603508	14639271	14711801	72551	72531	99.42	Chr05	vigun.IT97K-499-35.gnm1.Vu05
14603392	14638213	14711801	14746603	34822	34803	99.58	Chr05	vigun.IT97K-499-35.gnm1.Vu05
14638503	14683860	14746600	14791986	45358	45387	99.41	Chr05	vigun.IT97K-499-35.gnm1.Vu05
14766250	14872482	14865410	14971445	106233	106036	99.47	Chr05	vigun.IT97K-499-35.gnm1.Vu05
14872446	14930171	14971455	15029159	57726	57705	99.77	Chr05	vigun.IT97K-499-35.gnm1.Vu05
14930160	14964671	15029241	15063730	34512	34490	99.88	Chr05	vigun.IT97K-499-35.gnm1.Vu05
14944609	15040716	15043690	15139786	96108	96097	99.62	Chr05	vigun.IT97K-499-35.gnm1.Vu05
15061239	15102415	15160302	15201387	41177	41086	99.26	Chr05	vigun.IT97K-499-35.gnm1.Vu05
15201478	15335395	15272117	15406013	133918	133897	99.15	Chr05	vigun.IT97K-499-35.gnm1.Vu05
15542848	15587680	15605940	15650772	44833	44833	99.19	Chr05	vigun.IT97K-499-35.gnm1.Vu05
15622842	15681652	15673153	15731926	58811	58774	99	Chr05	vigun.IT97K-499-35.gnm1.Vu05
15687847	15748695	15737999	15798825	60849	60827	99.94	Chr05	vigun.IT97K-499-35.gnm1.Vu05
15748655	15933325	15798833	15983577	184671	184745	99.88	Chr05	vigun.IT97K-499-35.gnm1.Vu05
15913297	15950320	15963542	16000582	37024	37041	99.72	Chr05	vigun.IT97K-499-35.gnm1.Vu05
15950310	15981294	16000612	16031575	30985	30964	99.86	Chr05	vigun.IT97K-499-35.gnm1.Vu05
16008773	16057444	16059259	16107938	48672	48680	99.93	Chr05	vigun.IT97K-499-35.gnm1.Vu05
16057227	16133307	16108728	16184774	76081	76047	99.85	Chr05	vigun.IT97K-499-35.gnm1.Vu05
16113283	16297415	16164757	16348904	184133	184148	99.76	Chr05	vigun.IT97K-499-35.gnm1.Vu05
16297354	16471455	16348885	16522881	174102	173997	99.83	Chr05	vigun.IT97K-499-35.gnm1.Vu05
16489149	16542996	16540688	16594567	53848	53880	99.83	Chr05	vigun.IT97K-499-35.gnm1.Vu05
16543019	16728326	16594547	16779940	185308	185394	99.78	Chr05	vigun.IT97K-499-35.gnm1.Vu05
16728343	16767170	16779917	16818702	38828	38786	99.77	Chr05	vigun.IT97K-499-35.gnm1.Vu05
16802036	16833582	16853210	16884752	31547	31543	99.94	Chr05	vigun.IT97K-499-35.gnm1.Vu05
16833582	16882178	16884858	16933449	48597	48592	99.92	Chr05	vigun.IT97K-499-35.gnm1.Vu05
16882108	16925803	16933337	16976918	43696	43582	99.7	Chr05	vigun.IT97K-499-35.gnm1.Vu05
16925763	17040076	16976942	17091296	114314	114355	99.9	Chr05	vigun.IT97K-499-35.gnm1.Vu05
17040045	17093627	17091223	17144818	53583	53596	99.95	Chr05	vigun.IT97K-499-35.gnm1.Vu05
17101541	17179407	17152775	17230679	77867	77905	99.89	Chr05	vigun.IT97K-499-35.gnm1.Vu05
17179383	17297034	17230613	17348208	117652	117596	99.83	Chr05	vigun.IT97K-499-35.gnm1.Vu05
17296974	17496008	17348192	17547080	199035	198889	99.9	Chr05	vigun.IT97K-499-35.gnm1.Vu05
17495960	17548535	17547096	17599683	52576	52588	99.94	Chr05	vigun.IT97K-499-35.gnm1.Vu05
17528500	17883515	17579635	17934626	355016	354992	99.91	Chr05	vigun.IT97K-499-35.gnm1.Vu05
17863479	17896867	17914582	17947980	33389	33399	99.96	Chr05	vigun.IT97K-499-35.gnm1.Vu05
17896884	18351171	17947953	18402190	454288	454238	99.93	Chr05	vigun.IT97K-499-35.gnm1.Vu05
18364595	18487655	18415032	18538103	123061	123072	99.82	Chr05	vigun.IT97K-499-35.gnm1.Vu05
18467667	18632462	18518083	18682954	164796	164872	99.85	Chr05	vigun.IT97K-499-35.gnm1.Vu05
18632457	18731726	18686601	18785824	99270	99224	99.94	Chr05	vigun.IT97K-499-35.gnm1.Vu05
18731681	18827291	18785835	18881494	95611	95660	99.26	Chr05	vigun.IT97K-499-35.gnm1.Vu05
18817662	19009069	18873623	19064931	191408	191309	99.65	Chr05	vigun.IT97K-499-35.gnm1.Vu05
19013021	19062826	19070388	19120158	49806	49771	99.9	Chr05	vigun.IT97K-499-35.gnm1.Vu05
19062823	19152941	19120097	19210218	90119	90122	99.88	Chr05	vigun.IT97K-499-35.gnm1.Vu05
19152954	19218467	19210171	19275779	65514	65609	99.73	Chr05	vigun.IT97K-499-35.gnm1.Vu05
19213083	19297332	19275232	19359434	84250	84203	99.84	Chr05	vigun.IT97K-499-35.gnm1.Vu05
19298222	19608739	19359442	19669756	310518	310315	99.86	Chr05	vigun.IT97K-499-35.gnm1.Vu05
19588712	19804123	19649747	19864958	215412	215212	99.78	Chr05	vigun.IT97K-499-35.gnm1.Vu05
19804119	19909341	19865644	19970835	105223	105192	99.91	Chr05	vigun.IT97K-499-35.gnm1.Vu05
19909467	20018032	19970793	20079382	108566	108590	99.89	Chr05	vigun.IT97K-499-35.gnm1.Vu05
20018031	20182544	20079824	20244318	164514	164495	99.81	Chr05	vigun.IT97K-499-35.gnm1.Vu05
20556377	20588832	20652951	20685493	32456	32543	98.82	Chr05	vigun.IT97K-499-35.gnm1.Vu05
20590303	20627624	20686581	20723917	37322	37337	98.66	Chr05	vigun.IT97K-499-35.gnm1.Vu05
20677760	20719058	20775977	20817180	41299	41204	98.54	Chr05	vigun.IT97K-499-35.gnm1.Vu05
20745224	20792670	20834323	20881648	47447	47326	98.78	Chr05	vigun.IT97K-499-35.gnm1.Vu05
20792663	20841185	20883041	20931560	48523	48520	98.11	Chr05	vigun.IT97K-499-35.gnm1.Vu05
21179047	21211263	21291199	21323491	32217	32293	99.3	Chr05	vigun.IT97K-499-35.gnm1.Vu05
21364527	21416083	21368340	21419919	51557	51580	99.26	Chr05	vigun.IT97K-499-35.gnm1.Vu05
21483820	21526790	21485787	21528693	42971	42907	99.55	Chr05	vigun.IT97K-499-35.gnm1.Vu05
21593248	21664680	21576019	21647516	71433	71498	99.61	Chr05	vigun.IT97K-499-35.gnm1.Vu05
21664965	21749137	21647510	21731690	84173	84181	99.58	Chr05	vigun.IT97K-499-35.gnm1.Vu05
21739152	21793508	21721707	21776070	54357	54364	99.59	Chr05	vigun.IT97K-499-35.gnm1.Vu05
21810607	21851163	21800179	21840726	40557	40548	99.55	Chr05	vigun.IT97K-499-35.gnm1.Vu05
21851169	22133938	21840694	22123311	282770	282618	99.88	Chr05	vigun.IT97K-499-35.gnm1.Vu05
22113932	22164673	22103318	22154097	50742	50780	99.86	Chr05	vigun.IT97K-499-35.gnm1.Vu05
22165687	22210851	22154088	22199237	45165	45150	99.79	Chr05	vigun.IT97K-499-35.gnm1.Vu05
22210799	22513018	22199223	22501296	302220	302074	99.85	Chr05	vigun.IT97K-499-35.gnm1.Vu05
22492974	22603542	22481258	22591764	110569	110507	99.85	Chr05	vigun.IT97K-499-35.gnm1.Vu05
22616381	22899049	22604658	22887375	282669	282718	99.87	Chr05	vigun.IT97K-499-35.gnm1.Vu05
22939304	23162910	22927523	23150996	223607	223474	99.89	Chr05	vigun.IT97K-499-35.gnm1.Vu05
23162413	23384627	23150997	23373106	222215	222110	99.85	Chr05	vigun.IT97K-499-35.gnm1.Vu05
23409074	24015344	23407479	24013821	606271	606343	99.87	Chr05	vigun.IT97K-499-35.gnm1.Vu05
23995310	24096025	23993784	24094481	100716	100698	99.89	Chr05	vigun.IT97K-499-35.gnm1.Vu05
24096026	24153408	24094435	24151889	57383	57455	99.83	Chr05	vigun.IT97K-499-35.gnm1.Vu05
24182867	24268667	24186460	24272236	85801	85777	99.87	Chr05	vigun.IT97K-499-35.gnm1.Vu05
24268635	24325750	24272367	24329483	57116	57117	99.93	Chr05	vigun.IT97K-499-35.gnm1.Vu05
24315742	24407519	24319477	24411213	91778	91737	99.81	Chr05	vigun.IT97K-499-35.gnm1.Vu05
24422465	24464251	24426286	24468064	41787	41779	99.88	Chr05	vigun.IT97K-499-35.gnm1.Vu05
24464226	24513270	24468075	24517138	49045	49064	99.59	Chr05	vigun.IT97K-499-35.gnm1.Vu05
24513266	24555535	24517481	24559776	42270	42296	99.81	Chr05	vigun.IT97K-499-35.gnm1.Vu05
24555566	24638910	24559743	24643113	83345	83371	99.78	Chr05	vigun.IT97K-499-35.gnm1.Vu05
24638911	24670931	24642447	24674467	32021	32021	99.94	Chr05	vigun.IT97K-499-35.gnm1.Vu05
24670931	24770146	24674107	24773088	99216	98982	99.63	Chr05	vigun.IT97K-499-35.gnm1.Vu05
24776551	24968050	24780087	24971609	191500	191523	99.71	Chr05	vigun.IT97K-499-35.gnm1.Vu05
24968045	25145391	24971568	25148831	177347	177264	99.77	Chr05	vigun.IT97K-499-35.gnm1.Vu05
25145321	25348455	25148797	25351872	203135	203076	99.69	Chr05	vigun.IT97K-499-35.gnm1.Vu05
25365692	25405761	25374749	25414853	40070	40105	99.35	Chr05	vigun.IT97K-499-35.gnm1.Vu05
25405772	25633363	25414812	25642344	227592	227533	99.04	Chr05	vigun.IT97K-499-35.gnm1.Vu05
25632750	25695090	25641391	25703507	62341	62117	98.61	Chr05	vigun.IT97K-499-35.gnm1.Vu05
39091132	39134512	25740125	25696917	43381	43209	98.35	Chr08	vigun.IT97K-499-35.gnm1.Vu05
28424947	28505869	25827276	25746455	80923	80822	99.75	Chr05	vigun.IT97K-499-35.gnm1.Vu05
28289709	28424969	25962434	25827186	135261	135249	99.76	Chr05	vigun.IT97K-499-35.gnm1.Vu05
27923805	28270160	26348983	26002928	346356	346056	99.62	Chr05	vigun.IT97K-499-35.gnm1.Vu05
27820110	27912768	26448292	26355599	92659	92694	99.83	Chr05	vigun.IT97K-499-35.gnm1.Vu05
27777619	27820110	26490759	26448237	42492	42523	99.81	Chr05	vigun.IT97K-499-35.gnm1.Vu05
27643198	27759301	26624912	26508870	116104	116043	99.82	Chr05	vigun.IT97K-499-35.gnm1.Vu05
27551978	27649205	26719715	26622542	97228	97174	99.66	Chr05	vigun.IT97K-499-35.gnm1.Vu05
27339005	27551965	26932630	26719678	212961	212953	99.66	Chr05	vigun.IT97K-499-35.gnm1.Vu05
27069985	27307758	27200808	26963451	237774	237358	99.6	Chr05	vigun.IT97K-499-35.gnm1.Vu05
26982319	27069946	27288276	27200787	87628	87490	99.31	Chr05	vigun.IT97K-499-35.gnm1.Vu05
28505862	28661871	27288377	27444275	156010	155899	99.55	Chr05	vigun.IT97K-499-35.gnm1.Vu05
28654812	28908673	27447621	27701284	253862	253664	99.6	Chr05	vigun.IT97K-499-35.gnm1.Vu05
28908581	29090951	27700119	27882303	182371	182185	99.75	Chr05	vigun.IT97K-499-35.gnm1.Vu05
29090110	29233689	27890441	28033978	143580	143538	99.65	Chr05	vigun.IT97K-499-35.gnm1.Vu05
29232761	29336408	28032733	28136373	103648	103641	99.87	Chr05	vigun.IT97K-499-35.gnm1.Vu05
29336427	29393477	28136340	28193339	57051	57000	99.8	Chr05	vigun.IT97K-499-35.gnm1.Vu05
29395889	29497878	28195746	28297738	101990	101993	99.76	Chr05	vigun.IT97K-499-35.gnm1.Vu05
29497397	29723288	28297326	28523043	225892	225718	99.68	Chr05	vigun.IT97K-499-35.gnm1.Vu05
29723300	29901712	28523016	28701155	178413	178140	99.51	Chr05	vigun.IT97K-499-35.gnm1.Vu05
29979236	30448455	28767248	29235865	469220	468618	99.62	Chr05	vigun.IT97K-499-35.gnm1.Vu05
30447363	30566605	29236410	29355104	119243	118695	99.09	Chr05	vigun.IT97K-499-35.gnm1.Vu05
30556795	30614424	29345323	29402877	57630	57555	99.46	Chr05	vigun.IT97K-499-35.gnm1.Vu05
30609576	30691759	29396403	29478532	82184	82130	99.5	Chr05	vigun.IT97K-499-35.gnm1.Vu05
35804855	35849004	29478635	29522679	44150	44045	99.61	Chr05	vigun.IT97K-499-35.gnm1.Vu05
35850680	36028099	29532646	29710043	177420	177398	99.91	Chr05	vigun.IT97K-499-35.gnm1.Vu05
36049517	36222016	29707304	29879729	172500	172426	99.87	Chr05	vigun.IT97K-499-35.gnm1.Vu05
36243024	36518910	29890184	30165990	275887	275807	99.91	Chr05	vigun.IT97K-499-35.gnm1.Vu05
36518959	36636485	30165982	30283466	117527	117485	99.87	Chr05	vigun.IT97K-499-35.gnm1.Vu05
36643415	36678695	30283472	30318663	35281	35192	99.68	Chr05	vigun.IT97K-499-35.gnm1.Vu05
36678694	36732147	30318713	30372146	53454	53434	99.77	Chr05	vigun.IT97K-499-35.gnm1.Vu05
36732147	36946572	30372262	30586667	214426	214406	99.88	Chr05	vigun.IT97K-499-35.gnm1.Vu05
36946573	37021705	30586970	30662109	75133	75140	99.88	Chr05	vigun.IT97K-499-35.gnm1.Vu05
37001695	37032511	30642082	30672947	30817	30866	99.75	Chr05	vigun.IT97K-499-35.gnm1.Vu05
37049169	37094449	30685104	30730411	45281	45308	99.23	Chr05	vigun.IT97K-499-35.gnm1.Vu05
37115811	37157939	30730436	30772523	42129	42088	99.42	Chr05	vigun.IT97K-499-35.gnm1.Vu05
37179011	37238652	30795021	30854594	59642	59574	99.38	Chr05	vigun.IT97K-499-35.gnm1.Vu05
37291009	37374448	30907283	30990752	83440	83470	99.39	Chr05	vigun.IT97K-499-35.gnm1.Vu05
37377130	37437618	30996397	31056868	60489	60472	99.4	Chr05	vigun.IT97K-499-35.gnm1.Vu05
37437632	37474574	31057328	31094257	36943	36930	99.61	Chr05	vigun.IT97K-499-35.gnm1.Vu05
37513536	37556847	31128516	31171831	43312	43316	99.41	Chr05	vigun.IT97K-499-35.gnm1.Vu05
37566239	37597492	31181594	31212934	31254	31341	98.99	Chr05	vigun.IT97K-499-35.gnm1.Vu05
37677047	37738143	31287929	31349014	61097	61086	99.43	Chr05	vigun.IT97K-499-35.gnm1.Vu05
37752927	37784389	31367765	31399141	31463	31377	99.33	Chr05	vigun.IT97K-499-35.gnm1.Vu05
37784387	37815859	31399818	31431206	31473	31389	99.15	Chr05	vigun.IT97K-499-35.gnm1.Vu05
37816117	37847481	31431204	31462542	31365	31339	99.2	Chr05	vigun.IT97K-499-35.gnm1.Vu05
37891833	37973042	31506502	31587588	81210	81087	99.22	Chr05	vigun.IT97K-499-35.gnm1.Vu05
37973042	38117959	31587724	31732586	144918	144863	99.26	Chr05	vigun.IT97K-499-35.gnm1.Vu05
38160720	38222032	31787735	31849108	61313	61374	99.3	Chr05	vigun.IT97K-499-35.gnm1.Vu05
38222032	38265705	31849216	31892782	43674	43567	99.36	Chr05	vigun.IT97K-499-35.gnm1.Vu05
38266417	38300168	31892777	31926476	33752	33700	99.08	Chr05	vigun.IT97K-499-35.gnm1.Vu05
38379989	38413303	32017840	32051277	33315	33438	98.98	Chr05	vigun.IT97K-499-35.gnm1.Vu05
38481522	38529978	32086826	32135284	48457	48459	99.52	Chr05	vigun.IT97K-499-35.gnm1.Vu05
38530756	39078166	32135279	32682665	547411	547387	99.8	Chr05	vigun.IT97K-499-35.gnm1.Vu05
39078105	39206367	32682654	32810856	128263	128203	99.85	Chr05	vigun.IT97K-499-35.gnm1.Vu05
39206604	39629500	32810689	33233573	422897	422885	99.89	Chr05	vigun.IT97K-499-35.gnm1.Vu05
39629442	39786289	33233565	33390365	156848	156801	99.85	Chr05	vigun.IT97K-499-35.gnm1.Vu05
39786744	40269155	33390431	33872694	482412	482264	99.89	Chr05	vigun.IT97K-499-35.gnm1.Vu05
40269102	40323875	33872681	33927388	54774	54708	99.27	Chr05	vigun.IT97K-499-35.gnm1.Vu05
40481300	40515774	34109483	34143933	34475	34451	99.32	Chr05	vigun.IT97K-499-35.gnm1.Vu05
40514408	40545308	34143864	34174797	30901	30934	99.12	Chr05	vigun.IT97K-499-35.gnm1.Vu05
40579916	40634600	34207250	34261925	54685	54676	99.82	Chr05	vigun.IT97K-499-35.gnm1.Vu05
40634599	40824275	34261872	34451461	189677	189590	99.86	Chr05	vigun.IT97K-499-35.gnm1.Vu05
40825597	41175083	34451460	34800791	349487	349332	99.84	Chr05	vigun.IT97K-499-35.gnm1.Vu05
41175073	41314515	34800742	34940107	139443	139366	99.81	Chr05	vigun.IT97K-499-35.gnm1.Vu05
41314507	41345194	34940063	34970757	30688	30695	99.87	Chr05	vigun.IT97K-499-35.gnm1.Vu05
41399543	41434431	35024519	35059510	34889	34992	99.1	Chr05	vigun.IT97K-499-35.gnm1.Vu05
41443549	41484924	35068398	35109794	41376	41397	99.34	Chr05	vigun.IT97K-499-35.gnm1.Vu05
41484916	41533915	35112082	35161110	49000	49029	98.97	Chr05	vigun.IT97K-499-35.gnm1.Vu05
41533784	41599734	35161310	35227212	65951	65903	99.23	Chr05	vigun.IT97K-499-35.gnm1.Vu05
41695068	41734922	35294345	35334134	39855	39790	99	Chr05	vigun.IT97K-499-35.gnm1.Vu05
41803089	41899760	35404964	35501733	96672	96770	99.36	Chr05	vigun.IT97K-499-35.gnm1.Vu05
41912539	41946659	35527899	35562151	34121	34253	98.97	Chr05	vigun.IT97K-499-35.gnm1.Vu05
41946660	42033294	35562548	35649217	86635	86670	99.07	Chr05	vigun.IT97K-499-35.gnm1.Vu05
42048034	42180264	35666746	35798869	132231	132124	99.54	Chr05	vigun.IT97K-499-35.gnm1.Vu05
42180599	42216637	35798869	35834801	36039	35933	99.01	Chr05	vigun.IT97K-499-35.gnm1.Vu05
42216634	42256718	35834898	35874930	40085	40033	99.59	Chr05	vigun.IT97K-499-35.gnm1.Vu05
42256718	42337839	35875102	35956127	81122	81026	99.56	Chr05	vigun.IT97K-499-35.gnm1.Vu05
42337783	42466186	35956127	36084588	128404	128462	99.78	Chr05	vigun.IT97K-499-35.gnm1.Vu05
42473620	42598607	36096758	36221736	124988	124979	99.73	Chr05	vigun.IT97K-499-35.gnm1.Vu05
42598631	42641933	36222078	36265237	43303	43160	99.43	Chr05	vigun.IT97K-499-35.gnm1.Vu05
42656537	42837702	36279667	36460682	181166	181016	99.75	Chr05	vigun.IT97K-499-35.gnm1.Vu05
42837668	42934293	36460694	36557269	96626	96576	99.88	Chr05	vigun.IT97K-499-35.gnm1.Vu05
42950200	43044711	36573108	36667627	94512	94520	99.87	Chr05	vigun.IT97K-499-35.gnm1.Vu05
43035738	43245079	36665842	36875117	209342	209276	99.85	Chr05	vigun.IT97K-499-35.gnm1.Vu05
43270499	43554616	36899423	37183463	284118	284041	99.62	Chr05	vigun.IT97K-499-35.gnm1.Vu05
43680769	43740585	37313222	37373028	59817	59807	99.6	Chr05	vigun.IT97K-499-35.gnm1.Vu05
43760499	43809842	37390421	37439768	49344	49348	99.68	Chr05	vigun.IT97K-499-35.gnm1.Vu05
43814719	43985621	37444698	37615694	170903	170997	99.83	Chr05	vigun.IT97K-499-35.gnm1.Vu05
43985589	44023684	37615728	37653856	38096	38129	99.85	Chr05	vigun.IT97K-499-35.gnm1.Vu05
[truncated: 2,116 more rows]

## Sheet: S7
Table S7. Structure variations (SVs) between A147 and IT97K genomes
[truncated: 7,328 more rows]

[truncated: 8 more sheets: S8, S9, S10, S11, S12, S13, S14, S15]
